# Supplementary material for: Patritumab deruxtecan in HER2-negative breast cancer: part B results of the window-of-opportunity SOLTI-1805 TOT-HER3 trial and biological determinants of early response
Source: Nat Commun. 2024 Jul 11;15:5826. doi: 10.1038/s41467-024-50056-y (PMC11239918; doi:10.1038/s41467-024-50056-y)
Supplement: Supplementary file 4 — Supplementary Data 1 [file 41467_2024_50056_MOESM4_ESM.xlsx]

## Sheet: Hoja1
IHC	ER (%)	PR (%)	HER2 IHC	Absolute CELTIL change	CELTIL response	PAM50
Pt001	99	12	1	25	1	LumB
Pt002	99	80	0	21.7	1	LumB
Pt003	100	10	0	-33.2	0	LumA
Pt004	90	POS	0	25.2	1	LumB
Pt005	95	75	0	41	1	LumB
Pt006	95	95	0	61.7	1	LumB
Pt007	90	30	1	115	1	LumA
Pt008	100	0.5	1	86	1	LumB
Pt009	POS	POS	0	7.4	0	LumB
Pt010	90	100	0	39.5	1	LumA
Pt011	POS	POS	0	-28	0	LumB
Pt012	POS	POS	0	-1.5	0	LumA
Pt013	98	95	0	-15.7	0	LumB
Pt014	70	60	0	-4.3	0	LumA
Pt015	80	20	2	0	0	LumB
Pt016	95	0	0	84	1	LumB
Pt017	95	70	1	4	0	LumB
Pt018	100	95	2	26.6	1	LumB
Pt019	95	99	1	14.5	0	LumA
Pt020	95	95	1	12	0	LumA
Pt021	100	100	0	33	1	LumA
Pt022	100	100	1	38	1	LumA
Pt023	100	90	0	20	1	LumA
Pt024	85	85	1	8	0	LumB
Pt025	40	0.5	2	25	1	Her2
Pt026	90	90	2	-4	0	LumA
Pt027	0	7	1	163.28	1	Basal
Pt028	90	15	2	-20.9	0	LumA
Pt029	POS	POS	0	-21.2	0	LumB
Pt030	100	80	1	12.7	0	LumB
Pt031	100	50	1	-8	0	LumA
Pt032	100	90	2	-5.2	0	LumB
Pt033	90	70	0	11.7	0	LumB
Pt034	95	25	2	18	0	LumB
Pt035	POS	NEG	1	0	0	LumA
Pt036	90	60	1	4	0	LumB
Pt037	75	0	1	93	1	LumB
Pt038	POS	POS	0	-24	0	LumB
Pt039	POS	POS	0	0	0	LumA
Pt040	0	5	0	-17	0	Basal
Pt041	99	99	1	-26.5	0	LumA
Pt042	POS	POS	2	-8	0	LumB
Pt043	POS	POS	1	32	1	LumB
Pt044	50	70	2	-10.8	0	LumA
Pt045	100	0	2	-27.7	0	LumB
Pt046	90	50	2	5.2	0	LumA
Pt047	90	90	1	5.2	0	LumA
Pt048	90	90	1	6.8	0	LumA
Pt049	95	60	2	13.2	0	LumA
Pt050	100	80	0	-8	0	LumA
Pt051	15	0	2	17.2	0	LumA
Pt052	98	98	2	-31.7	0	LumA
Pt053	95	95	1	-4	0	LumA
Pt054	100	0	1	50.7	1	LumB
Pt055	POS	NEG	1	-21.2	0	LumB
Pt056	POS	POS	1	71.08	1	Her2
Pt057	POS	POS	1	62.5	1	LumB
Pt058	95	95	1	-12	0	LumA
Pt059	100	100	1	7	0	LumA
Pt060	100	75	2	16	0	LumA
Pt061	95	80	1	-5.5	0	LumA
Pt062	99	40	2	-1.2	0	LumA
Pt063	90	60	2	0	0	LumA
Pt064	90	25	0	-8	0	LumA
Pt065	100	80	2	-18.5	0	LumA
Pt066	100	2	2	18	0	LumA
Pt067	100	100	0	-5.2	0	LumA
Pt068	90	30	0	-47	0	LumA
Pt069	100	95	2	-13.2	0	LumA
Pt070	15	0	2	38	1	Basal
Pt071	80	60	0	24	1	LumB
Pt072	POS	POS	1	62	1	LumB
Pt073	95	95	0	69.7	1	LumA
Pt074	60	60	2	-21.2	0	LumA
Pt075	POS	POS	1	26.8	1	LumA
Pt076	POS	POS	1	27.5	1	LumB
Pt077	100	2	2	9.2	0	LumB
