# Supplementary material for: Patritumab deruxtecan in HER2-negative breast cancer: part B results of the window-of-opportunity SOLTI-1805 TOT-HER3 trial and biological determinants of early response
Source: Nat Commun. 2024 Jul 11;15:5826. doi: 10.1038/s41467-024-50056-y (PMC11239918; doi:10.1038/s41467-024-50056-y)
Supplement: Supplementary file 5 — Supplementary Data 2 [file 41467_2024_50056_MOESM5_ESM.xlsx]

## Sheet: Hoja1
Probe Name	Accession #	Class Name	Pt001	Pt002	Pt003	Pt004	Pt005	Pt006	Pt007	Pt008	Pt009	Pt010	Pt011	Pt012	Pt013	Pt014	Pt015	Pt016	Pt017	Pt018	Pt019	Pt020	Pt021	Pt022	Pt023	Pt024	Pt025	Pt026	Pt027	Pt028	Pt029	Pt030	Pt031	Pt032	Pt033	Pt034	Pt035	Pt036	Pt037	Pt038	Pt039	Pt040	Pt041	Pt042	Pt043	Pt044	Pt045	Pt046	Pt047
ABCC11	NM_032583.3	Endogenous	97	125	839	580	238	2620	35	1220	368	267	63	1109	770	137	310	850	89	124	269	1658	3469	33	131	40	189	693	21	1232	71	1735	78	1525	363	1098	1680	44	661	308	24	358	16	1583	13	116	210	374	138
ACTB	NM_001101.2	Endogenous	185031	253857	115599	241099	207219	155696	162804	187773	268851	216045	117654	136735	111349	25064	196913	148960	111033	148852	318819	224641	148206	133203	87042	115578	222052	212296	269263	175554	260412	87155	144358	201250	240146	164748	174205	152693	202997	167042	150518	209832	130835	291023	76753	81215	123607	129722	159384
ACTG2	NM_001615.3	Endogenous	229	265	157	1838	218	590	680	117	1192	630	559	1417	49	76	261	75	96	114	1462	2697	60	820	305	27	361	1124	3420	109	282	101	501	137	203	375	1930	88	309	82	1814	15567	235	675	191	71	54	360	370
ACTR3B	NM_001040135.1	Endogenous	1058	938	317	941	1014	635	724	725	602	1301	412	819	487	58	695	804	466	838	1310	1414	640	1424	1054	326	774	1597	1688	491	956	275	725	678	1171	1165	667	2127	852	990	808	5409	601	517	909	505	821	903	711
AFF3	NM_001025108.1	Endogenous	5712	4913	2325	2345	1270	4635	5007	778	10252	5939	2135	6447	1284	283	4258	3370	1477	1183	2327	5751	2667	3816	1524	1209	1463	8417	236	4281	7803	6137	5149	86	7638	7558	1313	34142	2190	5160	6395	314	3101	2347	6516	1513	12582	1679	1261
AGR2	NM_006408.3	Endogenous	43842	14669	13343	21037	25146	13025	11492	4780	25840	72218	7617	10621	15933	958	21644	39552	4709	4096	16369	11929	29513	2759	3392	2702	537	15464	292	41360	8166	278	13162	36686	69993	2840	11226	62939	9357	27425	1272	82	19355	6959	3896	3069	30705	12312	9971
AGR3	NM_176813.3	Endogenous	5293	3994	2443	3330	6157	3306	8736	1186	10133	6686	4302	4322	5951	556	11994	3118	1671	10542	4732	6247	14837	3813	2288	1216	41	7191	27	10211	4801	22	6501	7521	2588	5173	3380	5250	3291	3055	4189	20	1678	7053	2601	1414	7551	2313	2187
ANLN	NM_018685.2	Endogenous	2156	1948	563	452	1167	1723	997	1071	1907	500	551	614	382	94	1134	1685	341	622	1660	954	364	522	168	514	2473	915	4270	336	1154	532	269	523	932	1139	712	1243	1229	991	523	1951	313	622	937	210	623	148	491
AR	NM_000044.2	Endogenous	4382	2219	1433	4056	851	2488	1992	1154	2272	2512	1655	853	1432	118	1597	699	1065	1796	3143	2493	3360	932	581	1900	1244	2416	97	599	2705	3673	1663	3672	1758	4604	2365	574	1589	2377	1309	42	749	1680	575	1379	2913	2532	1762
ASPM	NM_018136.4	Endogenous	1106	737	544	395	607	794	842	1192	1475	483	270	446	300	30	1021	2287	297	491	1055	350	301	337	121	807	3026	357	1142	325	1176	182	133	883	697	706	470	960	1382	742	245	943	176	456	478	160	525	68	160
AURKA	NM_003600.2	Endogenous	1911	949	271	952	886	694	727	783	778	586	480	885	335	64	1708	2019	410	634	901	539	480	488	250	777	1590	648	2069	535	802	326	327	823	927	1537	554	1120	1377	639	487	981	349	612	1281	195	616	206	278
BAG1	NM_004323.3	Endogenous	743	313	414	1254	317	435	2074	502	910	660	1666	685	243	50	407	664	281	566	620	929	1068	834	286	288	193	2402	311	1233	720	1090	814	772	870	706	465	1050	616	283	1955	446	738	893	1704	211	1782	325	381
BCL2	NM_000633.2	Endogenous	758	456	938	1390	576	1045	651	1121	563	860	779	1128	485	71	1059	1297	193	390	776	565	1073	1157	676	219	210	1304	214	551	931	1614	1214	621	947	335	284	3028	354	454	1737	3392	1121	1310	2166	641	1653	615	736
BIRC5	NM_001012270.1	Endogenous	4094	981	487	1083	1402	1128	641	1168	1299	664	760	1118	1052	79	3323	9744	912	709	1198	586	505	555	243	1575	3921	1161	5542	668	1140	806	591	1467	1841	3191	600	4090	10357	1124	613	940	606	1220	2033	196	1385	138	316
BLVRA	NM_000712.3	Endogenous	2237	7229	2224	3280	3039	3565	2844	5452	6129	5044	2226	1414	2576	368	5000	4100	2028	1573	4428	3376	4955	2552	738	1251	1089	2526	2139	2716	3613	4345	769	1625	5233	4418	2719	6501	4136	1896	3125	1114	1627	4651	2057	833	4831	2573	1718
BOC	NM_001301861.1	Endogenous	786	921	535	640	916	413	1125	670	640	1778	451	790	1011	76	487	250	709	1247	3115	2357	385	1150	1080	585	938	2174	960	1231	834	227	412	460	661	896	1187	587	831	2412	1065	9596	1140	918	251	1428	290	778	1480
BRCA1	NM_007294.2	Endogenous	154	96	71	111	72	166	87	144	156	103	81	142	118	10	182	150	117	91	153	85	93	84	60	90	212	148	297	103	140	66	85	262	199	154	97	331	143	144	100	26	136	106	226	41	135	33	101
BRCA2	NM_000059.3	Endogenous	1383	336	303	290	395	376	517	666	764	254	168	520	345	46	354	424	268	258	466	293	158	213	181	288	524	368	746	195	422	179	260	362	445	552	243	367	432	223	167	629	308	243	660	79	230	113	181
BUB1	NM_004336.3	Endogenous	1693	986	222	461	746	1121	975	1048	1209	605	607	697	382	65	1420	1593	262	528	886	410	450	355	219	396	2103	687	2555	446	829	362	347	646	1139	1274	542	1850	1264	875	360	920	366	568	1343	174	701	115	230
C2orf54	NM_001085437.2	Endogenous	10	6	9	11	10	11	14	7	10	8	9	3	10	7	8	10	9	6	11	25	13	13	5	9	10	11	7	9	13	6	6	5	7	7	5	6	13	5	6	6	8	8	11	6	12	10	7
CCNB1	NM_031966.2	Endogenous	5096	3523	614	2273	1669	2249	2608	1432	2389	1275	1236	1934	1350	123	3996	4472	1350	767	2678	1682	1054	852	429	1888	8319	2050	4278	818	2943	818	1212	2242	1595	3725	1806	4033	2789	3006	1128	1920	812	1570	1482	280	2096	413	782
CCNB2	NM_004701.2	Endogenous	967	433	91	103	333	283	408	308	315	170	199	176	144	26	394	533	70	79	268	177	99	116	57	226	867	180	451	131	281	126	101	221	383	345	158	542	448	188	169	489	76	153	211	47	200	33	59
CCND1	NM_053056.2	Endogenous	15572	10743	4284	12719	6118	4695	29342	9650	14094	5603	4328	21299	34241	639	16231	1125	24555	3243	6935	5569	7912	4289	1831	3249	397	10448	1597	7091	45855	3090	5909	7563	4661	2207	5986	9702	4435	12184	10725	12201	7030	9214	99678	1475	23671	3360	3738
CCNE1	NM_001238.1	Endogenous	254	231	77	170	230	260	162	214	233	108	104	153	70	29	213	190	84	137	198	184	105	138	44	170	616	206	1048	129	184	73	65	155	152	155	116	193	297	282	147	399	138	171	183	41	202	56	115
CD19	NM_001178098.1	Endogenous	13	17	354	28	7	33	28	102	15	24	32	20	16	10	39	82	29	105	17	41	23	75	22	163	67	36	213	299	17	10	12	17	25	123	19	18	53	11	13	41	32	16	6	26	52	15	19
CD2	NM_001767.2	Endogenous	104	78	191	42	186	150	56	364	54	101	71	102	70	23	148	267	72	165	74	145	101	169	53	226	239	86	232	293	152	68	24	40	93	342	85	77	280	39	35	172	209	83	17	71	100	35	74
CD27	NM_001242.3	Endogenous	397	345	713	272	338	371	503	1102	283	473	232	369	181	55	655	778	211	834	379	764	579	628	181	938	805	401	866	1571	462	169	151	196	292	846	296	234	807	109	224	579	797	310	90	179	574	296	424
CD274	NM_014143.2	Endogenous	127	176	72	137	187	157	189	545	116	164	131	154	77	23	194	712	78	162	155	235	103	115	71	216	173	186	467	327	171	53	88	66	1208	465	134	126	402	34	88	263	169	124	29	39	63	47	119
CD3D	NM_000732.4	Endogenous	24	21	15	16	14	20	18	34	10	17	16	14	20	8	19	19	23	10	14	30	17	16	12	23	25	27	30	24	22	5	15	15	23	29	15	10	31	12	18	24	14	11	7	11	13	15	13
CD3G	NM_000073.2	Endogenous	150	140	147	83	131	154	141	547	98	154	102	104	85	25	243	475	85	251	92	197	150	195	52	261	312	147	323	537	261	57	35	69	134	418	132	135	363	58	68	211	308	102	45	100	135	63	121
CD4	NM_000616.3	Endogenous	1292	1930	925	1166	2128	1007	589	3108	1515	2104	752	1324	897	114	1449	1761	1209	1820	1701	1487	1422	1326	933	1695	1211	1078	3227	3073	1985	678	578	520	1145	2147	886	873	2328	457	461	1143	1822	2031	296	445	632	560	769
CD40	NM_001250.4	Endogenous	474	569	661	425	424	478	458	1138	389	798	391	385	252	59	598	709	385	789	794	744	654	608	242	841	611	502	1588	1227	719	112	212	246	506	805	516	394	911	255	431	681	618	602	202	180	313	187	477
CD68	NM_001040059.1	Endogenous	411	1042	184	476	697	241	308	735	450	625	247	476	369	127	470	494	659	615	550	350	484	348	252	494	493	353	972	623	754	236	305	259	604	564	370	302	545	190	215	395	367	864	106	171	128	253	247
CD7	NM_006137.6	Endogenous	129	103	125	76	210	231	99	689	126	115	90	126	55	17	591	776	82	290	84	381	56	249	56	305	275	114	634	738	141	24	20	29	123	575	73	63	398	37	43	257	380	137	19	52	127	32	95
CD79A	NM_001783.3	Endogenous	105	60	4372	131	76	379	479	1659	153	408	227	239	88	12	470	617	228	1543	146	642	775	832	227	2031	1296	216	1893	2766	145	99	28	33	98	1479	108	100	764	51	204	672	397	73	32	238	1041	271	382
CD84	NM_001184882.1	Endogenous	81	132	58	75	86	50	54	140	89	119	47	69	69	13	60	123	101	116	86	82	92	67	63	89	96	62	123	127	110	23	61	37	63	81	47	61	93	31	51	70	64	82	36	24	40	62	48
CD86	NM_006889.3	Endogenous	572	1008	370	568	1087	372	431	1635	975	1049	321	495	359	54	598	698	562	745	621	580	667	411	378	565	458	390	1578	862	919	244	296	301	782	1017	417	405	1094	113	223	548	529	729	142	131	192	230	368
CD8A	NM_001768.5	Endogenous	448	327	343	135	603	305	243	1602	171	426	363	203	270	19	602	2603	158	481	136	462	359	371	131	922	761	301	716	1091	789	166	77	135	477	1071	343	350	840	90	85	623	685	173	73	162	371	90	297
CDC20	NM_001255.2	Endogenous	2116	1484	270	648	932	1207	923	1043	1364	569	717	338	651	88	2212	2206	386	577	1182	811	397	765	161	1077	5062	881	3103	333	1351	249	341	553	582	902	296	1662	1139	856	373	1403	353	565	506	194	395	124	335
CDC6	NM_001254.3	Endogenous	1428	620	253	1108	590	545	590	997	698	380	545	806	378	35	1322	743	443	567	807	642	463	331	144	2107	2589	1042	1951	376	697	368	390	1477	732	1506	443	1637	877	578	501	1808	598	784	1396	99	763	176	261
CDCA5	NM_080668.3	Endogenous	1271	596	168	332	817	631	245	599	317	329	282	852	154	30	689	1563	263	294	492	345	202	276	106	564	754	523	2110	260	416	178	286	440	1256	998	128	1009	697	576	240	864	279	389	609	105	331	64	152
CDCA8	NM_018101.2	Endogenous	1223	583	136	295	552	607	433	560	534	296	328	217	243	31	1026	1222	159	354	419	344	215	317	115	315	1499	375	823	216	411	148	166	364	363	489	149	836	555	378	207	757	171	221	309	119	206	70	151
CDH3	NM_001793.4	Endogenous	495	124	313	336	198	168	434	162	651	287	851	295	66	18	195	94	144	252	1041	1145	72	639	485	243	1108	741	4996	112	185	61	145	740	280	215	419	56	285	135	416	437	271	465	109	85	472	586	277
CDKN3	NM_005192.3	Endogenous	2013	791	210	495	557	533	568	467	645	337	389	401	336	40	465	1256	259	266	592	529	276	230	99	589	2488	611	987	252	728	284	189	1060	655	839	291	731	453	549	318	538	279	478	883	126	710	80	174
CENPA	NM_001042426.1	Endogenous	539	381	85	262	259	351	314	319	343	211	201	243	112	29	546	637	82	141	321	186	136	167	61	64	1062	312	1273	114	346	157	117	206	756	422	159	742	408	312	91	460	136	219	417	32	265	42	80
CENPF	NM_016343.3	Endogenous	1845	1317	886	865	1363	1516	1900	1039	4708	912	665	941	578	39	2591	2866	584	999	2437	750	622	768	265	1292	6535	1001	3669	571	2738	631	492	1593	1241	1297	1788	1967	2063	1475	692	3615	396	965	1435	336	1218	244	341
CEP55	NM_001127182.1	Endogenous	1375	940	125	402	510	481	666	735	660	331	293	363	287	30	1034	734	164	353	557	346	222	223	52	376	3262	501	1256	306	343	116	114	508	995	827	310	1128	899	447	268	497	138	388	438	89	503	64	124
CLUAP1	NM_015041.2	Endogenous	1416	712	295	1813	826	547	561	579	1285	1464	331	866	976	69	707	620	568	613	1247	1234	667	850	516	667	530	1506	762	381	1252	326	2152	1742	956	648	425	1005	577	461	896	1415	671	1151	1054	239	1115	592	631
CNTNAP2	NM_014141.4	Endogenous	99	66	47	95	54	66	112	124	72	66	54	63	52	11	106	63	42	118	90	98	124	65	37	119	108	84	154	84	103	34	45	96	77	105	68	68	72	64	54	67	57	66	61	41	80	53	77
CREB3L4	NM_130898.2	Endogenous	5580	2287	3674	2246	1518	3608	2276	2181	6081	6299	981	1781	1688	456	2060	2676	1576	1017	3900	2158	6021	1361	714	1766	6593	1676	639	2364	3591	1549	1292	7052	1044	1763	3718	1077	3030	2498	985	1186	973	1885	1429	1021	1825	3616	1804
CRYAB	NM_001885.1	Endogenous	1230	3617	785	1363	1225	1018	1449	1186	875	4261	960	1050	2637	355	723	358	994	1765	3652	3777	922	1872	1113	434	847	2704	20749	1185	3435	381	577	759	1507	1185	2365	1344	1170	1596	1782	26079	4992	1717	375	621	420	1083	1576
CTLA4	NM_005214.3	Endogenous	431	192	155	250	470	252	227	1172	189	196	149	342	93	43	574	840	208	688	270	513	191	521	131	911	535	279	1131	1051	241	89	96	46	445	1081	229	114	979	83	161	530	693	399	47	74	228	47	199
CX3CL1	NM_002996.3	Endogenous	627	263	261	680	1656	1124	441	3588	308	904	247	472	354	53	479	264	202	532	1026	1177	280	850	635	376	655	947	1464	648	432	289	189	295	633	781	455	280	600	404	671	684	346	328	214	196	217	242	785
CXCL13	NM_006419.2	Endogenous	357	145	5709	221	1198	559	442	6003	3453	9878	357	206	128	85	701	2241	130	856	248	963	369	7720	134	67606	810	871	3773	2634	5858	409	171	186	2944	1264	228	778	2835	172	259	1189	987	980	202	213	595	362	455
CXCL8	NM_000584.2	Endogenous	132	203	344	245	1084	87	213	191	347	221	4769	210	93	64	177	89	168	406	391	190	148	1033	170	180	230	193	1756	133	713	72	254	313	2140	140	346	171	136	75	120	1776	92	632	125	36	94	185	386
CXCL9	NM_002416.1	Endogenous	1741	1628	751	475	2706	3470	1238	10647	728	1390	832	833	718	158	7066	23953	231	4154	792	2659	1209	2642	356	5244	6291	846	14656	13056	1807	1376	313	308	2102	6477	2799	1424	17179	373	541	8824	9494	1489	319	524	1907	194	604
CXCR6	NM_006564.1	Endogenous	190	112	77	62	145	91	90	677	103	165	103	122	98	15	222	843	68	229	84	235	85	215	84	275	368	94	482	365	246	60	34	39	161	360	90	78	548	36	48	312	372	146	44	50	123	41	126
CXXC5	NM_016463.7	Endogenous	5203	4206	2384	8272	2816	3903	8144	7010	4182	2933	2561	9203	2448	277	10253	4235	2037	2007	5809	5079	2933	2454	2550	2130	1751	6046	2686	4977	5000	2636	3627	3964	4366	6275	2918	8073	3640	3034	3129	618	3451	3705	9116	1493	8486	3046	1937
DGKD	NM_003648.2	Endogenous	1576	1666	1153	2390	826	1048	987	1288	1953	2821	930	1512	1646	177	1285	1494	651	1445	2273	1489	1795	796	1273	988	2065	1440	1023	1436	2305	1521	2763	1675	1690	1964	2271	3767	2472	1531	1327	856	667	946	1288	587	4293	1300	1581
DNAJC12	NM_021800.2	Endogenous	5294	2640	2358	4191	843	1562	5038	463	12781	4790	10688	5655	1321	209	3996	1304	1136	1496	1941	1902	2357	2423	966	98	353	6006	136	915	6933	673	3389	4358	8766	3017	734	18356	6015	3111	7639	73	580	2566	11204	892	12522	873	449
DNALI1	NM_003462.3	Endogenous	1256	85	298	490	1101	574	874	762	609	703	298	805	461	44	1366	661	121	614	822	845	491	760	686	379	308	842	239	455	690	45	1101	359	1089	492	219	1461	520	740	1206	109	789	848	265	308	481	299	632
E2F1	NM_005225.1	Endogenous	1180	544	161	585	560	443	629	517	455	357	273	1828	267	42	806	1372	483	374	395	275	258	234	133	630	1639	512	1769	213	402	229	235	395	1125	884	218	1308	555	346	256	1040	336	364	1267	81	885	62	114
EAF2	NM_018456.4	Endogenous	188	162	164	215	146	157	191	317	112	219	70	177	83	23	302	115	59	272	241	331	262	181	130	254	262	164	286	354	170	82	52	62	153	293	151	108	289	99	96	207	153	130	96	121	328	98	168
EGFR	NM_005228.3	Endogenous	401	524	305	433	367	423	610	482	506	1141	180	394	387	62	342	161	532	485	1403	1210	215	767	301	303	973	1113	1859	639	710	127	228	229	534	641	711	346	326	1481	406	1124	674	594	148	354	181	543	859
EOMES	NM_005442.2	Endogenous	117	115	86	43	151	64	74	279	39	85	54	57	70	12	90	316	30	180	45	110	107	97	47	225	173	57	120	244	178	26	9	23	50	213	99	51	201	39	38	113	140	51	33	40	72	23	53
ERBB2	NM_001005862.1	Endogenous	3592	2830	1110	3530	2411	2464	2613	3098	4201	3860	2230	2714	1758	263	4105	2427	1859	2013	5635	4799	3971	3180	1919	2844	4745	5220	5543	4114	5106	3569	3027	10468	7349	6487	7187	11643	4792	4607	3865	8176	4758	11274	4233	2531	6843	2839	3576
ERBB3	NM_001005915.1	Endogenous	228	133	162	376	246	510	368	419	271	365	202	277	276	13	192	462	138	199	266	264	257	158	207	219	276	375	153	231	352	228	264	470	230	255	264	394	260	174	231	319	240	251	278	137	622	250	234
ERBB4	NM_001042599.1	Endogenous	347	149	21	249	123	1512	439	180	12	311	151	49	385	10	18	518	5	394	366	625	731	276	418	25	267	518	13	381	231	2217	653	119	14	438	132	894	94	131	383	5	63	702	197	37	629	347	122
ESR1	NM_000125.2	Endogenous	30424	6770	10235	10030	3930	5646	12266	5069	9508	5149	2900	5760	5740	81	9592	16788	7081	19932	4553	7043	18915	1656	1668	1331	518	4918	296	6513	4084	2219	7407	14369	5562	3232	2402	19332	2642	1684	6018	52	3870	9192	9021	1377	23451	7648	2340
ETFA	NM_001127716.1	Endogenous	3432	6055	2103	2715	3849	3672	2918	4086	3774	3884	3086	1170	1762	269	3878	2562	1186	1904	4239	4152	2613	2511	2044	2154	4761	3294	5093	3351	3330	2294	1175	4786	6689	3083	4329	2038	5777	3602	3662	2938	2420	3484	1867	1487	4707	2547	3326
EXO1	NM_003686.3	Endogenous	851	399	347	370	295	434	511	417	560	269	191	449	187	34	543	755	370	441	642	256	240	214	116	558	1387	381	1335	201	453	168	180	744	455	567	300	539	530	376	182	1211	183	319	574	74	257	103	123
F12	NM_000505.3	Endogenous	666	638	252	223	342	527	250	584	686	615	75	945	221	63	481	185	416	122	721	570	653	525	436	207	308	425	434	362	651	250	444	480	405	140	547	208	171	630	221	1333	205	859	71	196	87	328	123
FA2H	NM_024306.2	Endogenous	527	218	291	140	286	202	247	511	235	137	105	244	68	13	356	1225	64	32	152	244	170	240	95	130	1177	101	65	334	190	594	42	117	307	187	141	237	322	192	112	129	175	129	111	67	155	92	101
FGFR1	NM_015850.2	Endogenous	1004	1006	518	1251	9488	692	3249	6282	866	1072	315	13722	832	161	677	862	771	1206	2175	1256	416	998	1199	812	552	1308	921	1447	1283	389	703	1756	58391	762	1239	3902	1079	1323	1766	2530	2209	1321	1207	427	458	841	1326
FGFR2	NM_000141.4	Endogenous	412	1083	325	2319	8937	502	811	418	242	918	179	96	448	25	2905	45	102	434	673	510	1798	281	44	383	1536	488	1254	598	759	392	20177	1395	101	581	107	170	171	116	277	13629	421	573	281	472	1580	1405	606
FGFR4	NM_002011.3	Endogenous	238	45	38	136	492	65	56	678	37	52	21	214	29	67	69	62	13	61	214	397	75	47	611	510	4290	144	107	238	92	56	49	47	409	2194	240	37	1195	490	16	219	42	43	333	87	54	61	81
FHOD1	NM_013241.2	Endogenous	2206	1315	435	866	1119	1386	977	1333	1042	1471	700	789	518	181	1585	984	819	657	1308	1768	977	1011	547	765	1055	989	754	1160	1176	612	401	655	683	823	848	794	984	970	674	548	1127	1367	530	346	409	612	755
FOXA1	NM_004496.2	Endogenous	29963	19486	22562	22253	12812	21185	15731	9678	18317	24251	15289	12567	12520	1232	15844	24806	9675	7620	20801	20510	26599	11424	13735	11480	28232	19118	151	16005	31057	21526	18316	24205	15468	20120	20007	30307	17052	18334	19092	587	16069	17506	27606	10388	40149	25209	15423
FOXC1	NM_001453.1	Endogenous	139	154	125	130	94	91	166	128	125	122	106	120	92	66	113	90	103	122	208	193	136	184	117	142	135	187	707	118	142	116	84	111	141	122	120	103	118	81	95	577	122	118	120	87	111	132	127
GABRP	NM_014211.2	Endogenous	267	37	128	90	46	12	119	86	149	1081	14	135	56	13	194	27	50	17	1499	977	23	626	41	13	398	941	26594	360	217	8	21	323	25	450	284	177	345	74	345	8009	84	103	32	83	12	157	352
GAPD	NM_001256799.1	Endogenous	99254	81749	28756	104884	92869	37819	84225	92912	55404	60496	49016	66730	43103	5286	157019	46702	42955	50939	87145	69794	47264	42416	24615	86151	81620	82088	207351	44804	97900	22153	42149	102737	109798	92151	57666	54562	66310	68185	51052	93280	37149	87180	59792	21456	61624	48758	45982
GARS	NM_002047.2	Endogenous	3292	3964	1066	2823	3196	2784	2855	2507	3074	2475	1910	2207	1034	255	2368	2606	1422	2385	3812	3913	2645	2453	1641	1650	3397	3236	4307	3406	3357	1305	1860	1797	3763	3953	2429	1842	2274	2599	2631	4104	1819	3446	2252	755	2402	2118	2193
GATA3	NM_001002295.1	Endogenous	37012	16013	17874	15325	34355	32263	45278	27195	15271	23306	21476	29226	8790	1432	15302	25102	10653	9319	20854	16323	15261	13396	8031	12802	9523	37066	4179	19796	36893	13406	12702	30514	17918	33111	14531	31261	27109	18869	19566	733	18438	30594	28296	12425	41835	17812	15331
GNLY	NM_012483.2	Endogenous	272	315	183	130	342	603	313	3080	387	570	130	241	279	46	1371	1507	270	451	182	662	177	576	200	735	910	223	906	725	256	163	49	156	232	1584	144	346	2343	129	141	734	2211	152	75	55	511	168	194
GPNMB	NM_001005340.1	Endogenous	8341	17206	2443	8724	9281	2643	6508	6687	8589	4094	1762	6259	4073	1006	6511	6179	9602	13247	14414	6854	2269	4230	3634	10133	8674	7920	10899	10682	15641	2056	6640	2827	5783	7662	6563	4457	8548	6825	4880	17557	4214	18957	1383	1776	1866	6394	7209
GPR160	NM_014373.1	Endogenous	1740	2803	533	1955	1358	1326	2271	1142	1946	2719	468	1101	1809	71	1838	2121	784	2653	1421	1456	2859	1042	1336	1089	5688	1828	494	2220	2121	1509	1543	1829	1880	1930	1985	3456	1914	1338	1081	508	972	955	1430	659	4214	2182	870
GRB7	NM_001030002.1	Endogenous	636	317	303	443	307	282	344	488	453	463	528	698	295	41	518	441	319	409	593	424	267	306	200	439	770	598	677	415	567	225	561	1548	819	485	1054	2590	402	355	385	3976	845	771	1017	326	1249	294	569
GSDMB	NM_001042471.1	Endogenous	727	523	437	632	525	461	664	1224	1034	1006	357	855	649	49	652	821	239	1060	546	760	354	677	390	1092	547	1078	1157	1158	661	447	1557	774	1477	969	631	2927	880	595	954	3121	1317	1119	841	280	1705	261	490
GZMA	NM_006144.2	Endogenous	430	391	277	157	480	233	215	1168	164	337	332	233	353	30	381	2029	196	645	259	251	448	313	185	636	848	275	730	1235	727	148	62	71	218	869	313	225	1162	139	78	573	906	171	59	141	259	105	261
GZMB	NM_004131.3	Endogenous	116	110	298	38	256	319	173	1153	62	96	238	57	65	13	304	3459	119	256	32	389	87	281	79	245	449	240	1045	796	93	54	14	37	123	604	49	93	1418	54	53	806	364	64	53	51	144	26	48
HLA-C	NM_002117.4	Endogenous	7858	18330	9578	15345	10055	14038	9121	54211	10463	14423	5146	15613	9819	1085	30178	47083	11145	15824	15724	8906	21681	7652	6323	8704	28246	8729	32207	14215	19557	14725	7890	9699	13386	23561	6460	5283	11688	11704	11245	5838	6922	11908	1622	3574	3202	13648	5202
ID4	NM_001546.2	Endogenous	400	372	170	553	275	199	396	552	699	1108	182	305	649	55	220	80	297	530	1508	1667	230	838	437	250	456	1685	604	467	576	63	207	221	257	1017	595	416	329	455	2979	8946	727	462	1828	337	110	492	709
IGJ	NM_144646.3	Endogenous	2696	4019	8040	3481	562	7795	15568	30393	8738	36734	3926	7253	2431	144	13699	7892	1857	13329	9070	49332	15215	13132	2308	13767	22121	10553	14054	24355	6164	8338	1247	1179	1393	21194	7636	2416	17005	1843	14120	3134	7763	699	778	6355	28180	2450	25719
IGKC	ENST00000390237.1	Endogenous	18588	37504	66702	47636	4767	136403	282564	499223	66454	204176	65437	156356	39278	4095	318323	161903	20336	789385	83879	233877	478094	309332	100285	559379	386484	112433	469336	397900	78874	70341	11710	13220	45645	374168	63470	28280	230298	7969	79915	164835	77460	8527	5620	45430	153995	130027	206548
IGL	AY172960.1	Endogenous	1560	1119	2097	2388	337	3188	12585	27286	2959	6186	1062	8619	1164	336	21862	4407	1280	11349	3271	8632	2528	4758	1141	21294	11790	1907	15053	14235	2658	698	678	721	2234	12362	1429	1487	11304	340	5691	4399	2095	622	122	2922	1951	1510	4409
IGLV3-25	ENST00000390305.1	Endogenous	254	205	255	238	81	466	946	11045	148	1075	153	487	253	50	4100	1672	111	8083	197	1496	1319	704	161	1037	4109	1171	3181	15838	349	125	107	127	658	6468	213	448	1197	64	4736	6839	415	106	55	211	258	102	796
IL18R1	NM_003855.3	Endogenous	212	242	240	309	247	157	373	423	199	257	320	218	246	21	208	328	283	299	474	838	162	363	172	571	275	548	379	575	410	176	239	64	191	559	273	140	547	179	116	179	503	226	105	208	287	151	371
IL23A	NM_016584.2	Endogenous	21	11	15	22	12	10	18	30	13	19	16	17	16	5	17	21	17	21	13	27	20	17	12	14	9	17	38	34	24	6	8	14	13	12	12	14	10	8	12	36	19	15	35	7	20	9	12
IL2RG	NM_000206.1	Endogenous	791	1169	1290	558	1711	955	866	3718	595	946	801	730	447	68	1446	3848	548	1815	779	1638	904	1343	328	2167	1793	930	3228	4537	1141	314	197	194	762	2753	1442	619	2954	193	340	1606	2526	772	141	441	800	231	775
IL34	NM_152456.1	Endogenous	159	108	92	136	173	138	163	190	115	203	84	88	145	26	136	80	176	301	239	389	135	191	139	166	229	322	571	311	219	78	58	71	70	197	128	95	112	102	107	316	174	141	112	156	103	117	139
IRF1	NM_002198.2	Endogenous	296	332	637	297	451	612	304	1010	343	599	591	503	318	76	881	1191	299	380	420	445	515	545	327	793	365	311	1202	1018	493	534	202	329	551	677	347	358	869	236	188	356	528	359	109	151	307	345	242
IRF4	NM_002460.1	Endogenous	243	193	670	256	227	703	1015	2300	328	587	339	860	141	27	1067	752	291	1781	487	1267	1278	1248	331	2446	1023	454	1720	1757	431	216	75	109	167	1376	330	118	1235	110	279	671	590	150	53	220	985	352	554
IRF8	NM_002163.2	Endogenous	1672	2326	3538	1346	1918	1682	1322	3542	1784	2224	965	1070	987	143	1856	2694	1722	2634	1725	2537	1704	1636	1008	2615	1993	1723	5791	5354	2347	728	698	729	966	3214	1085	925	3464	418	502	1654	2676	1751	377	686	949	566	1011
ISG20	NM_002201.5	Endogenous	11913	1350	2339	1358	2490	2162	2823	5842	1123	1431	2696	1101	381	464	2151	4230	734	1882	973	1880	2814	1502	1129	2742	1683	1757	2427	3479	1307	1381	564	560	6661	4345	1079	901	2438	590	1477	1725	1860	990	1928	444	2587	710	1022
ITK	NM_005546.3	Endogenous	175	133	262	98	264	167	108	672	63	153	157	116	139	22	249	683	114	323	127	299	158	305	85	394	381	180	326	659	219	67	38	38	118	519	140	119	429	55	52	278	462	112	43	61	173	45	103
KCTD9	NM_017634.2	Endogenous	1134	1319	794	1025	980	616	794	1424	791	962	544	733	892	95	1084	663	503	664	1346	1457	1058	778	619	509	584	911	2145	773	1299	534	470	541	1108	1047	745	1011	832	672	825	2771	577	1106	444	319	701	785	959
KIF23	NM_138555.1	Endogenous	2221	982	230	378	920	941	714	876	1027	476	664	562	396	109	1389	1503	393	322	1020	600	317	491	221	790	1353	750	1766	325	1063	276	318	719	1013	1410	468	1184	972	766	501	1636	349	530	1105	168	859	161	354
KIF2C	NM_006845.3	Endogenous	1535	712	158	316	697	808	566	446	689	314	450	262	548	48	1238	1315	230	338	732	328	196	348	126	458	2441	487	1723	211	624	101	201	443	390	401	193	898	774	510	244	1009	245	331	332	107	227	59	155
KLK5	NM_001077491.1	Endogenous	47	50	38	58	33	8	187	85	28	89	15	108	9	6	17	13	9	10	436	470	7	296	19	12	53	419	1810	73	55	9	6	34	25	58	23	30	44	59	168	27	66	39	18	16	10	45	129
KLRB1	NM_002258.2	Endogenous	166	229	359	161	192	160	188	448	163	295	168	191	170	28	281	506	191	325	165	421	174	274	168	467	484	303	499	867	330	82	47	87	148	551	134	150	382	109	65	258	685	131	74	148	149	98	211
KLRD1	NM_001351060.1	Endogenous	17	33	15	28	29	25	23	70	26	35	23	25	22	8	53	50	20	32	21	51	19	35	23	31	41	31	31	37	55	15	23	17	21	54	10	23	73	16	14	43	25	25	11	20	27	15	18
KRT14	NM_000526.4	Endogenous	1092	298	539	867	405	55	1338	199	790	1694	376	2194	165	25	296	427	102	142	9443	9452	105	2858	190	77	759	9702	331	667	1254	112	78	1070	269	1773	1314	620	576	567	3105	535	780	537	233	826	105	615	3023
KRT17	NM_000422.2	Endogenous	705	528	757	1540	977	31	7208	191	1616	1823	643	4066	117	13	329	403	205	73	7754	15380	39	4252	397	17	820	6956	16584	282	1404	107	89	793	376	1508	788	588	889	415	5761	1410	1064	815	380	713	64	1212	3497
KRT18	NM_000224.2	Endogenous	25656	15663	17943	58491	34875	24806	29122	100932	33316	29157	46587	35150	36513	3023	38987	21841	15612	11657	32239	25292	24681	17633	8025	31917	19558	37227	9340	14092	32880	21139	20754	55530	53429	34231	28429	27564	38072	20112	21947	4973	16463	23847	31802	10935	49940	17676	22826
KRT5	NM_000424.2	Endogenous	438	153	420	371	215	48	1374	105	291	1140	232	1114	102	13	171	176	143	45	3293	4421	27	2655	85	11	292	2801	602	214	536	40	30	217	90	1068	466	187	488	149	938	3347	349	257	144	514	50	496	1261
KRT6B	NM_005555.3	Endogenous	101	56	159	165	119	15	505	23	200	91	78	355	34	8	42	25	38	17	1044	1057	20	932	53	13	68	1046	1364	84	160	15	15	188	59	82	120	108	47	69	758	196	108	99	76	27	33	108	254
KYNU	NM_003937.2	Endogenous	390	930	373	489	1369	217	229	735	385	441	1985	282	219	32	379	453	389	473	406	444	311	325	161	418	337	321	942	736	498	478	283	5672	386	543	672	225	638	81	207	441	1335	1629	426	412	181	144	242
LAX1	NM_001136190.1	Endogenous	171	162	317	178	146	193	307	936	126	190	179	195	159	25	386	504	128	767	220	409	341	295	146	845	530	217	670	784	215	116	90	49	132	643	173	107	623	60	99	356	281	110	43	107	280	132	178
LGALS9	NM_002308.3	Endogenous	970	1951	721	1325	1948	1769	1191	2427	1246	1838	566	925	561	105	1277	1151	1410	856	1222	1068	1444	684	716	1060	819	741	1595	1518	1527	612	394	606	1656	2622	878	651	1259	519	431	638	740	1193	222	233	452	525	563
LY9	NM_001033667.1	Endogenous	171	160	473	123	227	213	226	765	105	214	141	157	134	8	286	755	169	462	106	334	188	305	88	520	415	250	502	1168	250	53	61	46	112	672	171	154	445	52	66	236	442	130	48	87	249	64	166
MAGED2	NM_014599.4	Endogenous	10355	13460	4346	4899	4300	9580	10856	5983	9366	13437	3036	14873	7142	533	8080	2778	7328	3306	7552	6938	13455	2338	2642	2928	2394	12638	1969	5066	14827	1919	4127	9091	10846	6520	8503	35170	6589	5124	8154	1849	5896	5536	10421	2595	17999	5482	6365
MAPT	NM_001123066.2	Endogenous	1613	3518	511	4222	213	1515	1658	504	1399	1600	1429	2376	1877	38	2039	426	681	2453	3792	2712	1956	1883	1249	76	902	5598	35	1102	2146	1140	4733	751	796	1393	87	2792	783	1011	4146	104	4240	1356	1529	1250	2970	2047	2505
MDM2	NM_001145337.1	Endogenous	4823	2522	457	1150	758	590	896	2532	789	789	1775	1927	703	61	3809	1048	666	838	1151	722	789	774	530	667	923	1889	886	862	958	660	654	848	783	994	729	2039	1681	568	1482	1122	1711	1114	1696	362	2257	484	631
MELK	NM_014791.2	Endogenous	898	719	136	405	424	599	735	418	660	309	274	382	311	29	561	1400	151	369	587	361	216	247	73	305	1766	425	1108	238	516	202	196	300	1011	743	230	901	452	373	283	599	218	412	670	72	291	48	154
MFSD2A	NM_032793.4	Endogenous	150	103	88	228	179	123	115	411	883	163	96	77	75	38	307	143	72	296	371	173	430	269	124	228	623	150	226	151	251	61	129	278	280	542	345	61	145	245	165	151	150	132	37	106	96	115	144
MIA	NM_006533.2	Endogenous	186	94	95	158	113	43	277	73	72	213	57	158	50	13	127	75	30	49	561	542	35	339	82	341	82	468	2451	339	94	31	96	126	48	158	171	121	212	81	252	2625	90	84	87	64	52	47	259
MID1	NM_000381.3	Endogenous	224	208	160	173	618	137	305	229	126	324	95	122	209	26	193	95	238	247	856	577	170	355	425	976	1092	406	1577	331	220	63	114	122	182	369	217	170	173	365	158	773	304	208	121	153	109	370	450
MKI67	NM_001145966.1	Endogenous	2514	1024	333	463	1041	1084	953	1089	1712	613	583	843	478	48	1403	930	299	373	854	514	376	429	142	696	4558	643	3275	453	1001	253	136	831	1243	1309	402	1329	1037	810	335	1489	319	365	1458	165	870	95	257
MLPH	NM_001042467.1	Endogenous	1521	868	573	1125	232	495	551	433	1422	1454	438	970	695	94	879	473	303	444	536	791	1151	247	596	261	288	742	48	351	1008	848	831	692	548	768	993	1064	635	418	489	32	210	640	564	192	2401	444	406
MMP1	NM_002421.3	Endogenous	534	448	61	1375	1202	145	105	2167	967	23	455	200	70	13	127	29	101	1698	243	185	34	320	70	45	162	226	1224	38	290	35	52	117	2448	126	46	56	6764	51	213	625	59	190	92	13	44	308	142
MMP11	NM_005940.3	Endogenous	10308	20049	4741	15714	8655	15095	5112	2991	23356	3919	348	8766	1454	1481	7996	89	10165	5673	25744	12854	4241	8116	4721	3991	6082	8750	4833	2720	23131	3171	8054	2866	30165	10388	4910	4392	4405	10619	13364	1900	3544	55930	1649	339	1105	6832	6069
MND1	NM_032117.3	Endogenous	653	380	134	188	267	285	289	408	367	192	206	376	142	41	324	507	140	199	320	181	195	156	81	266	237	274	927	172	310	129	124	213	524	294	170	564	436	167	201	480	163	239	394	76	348	88	156
MPHOSPH6	NM_005792.2	Endogenous	1684	1167	839	1747	922	737	1151	1041	951	821	801	911	403	162	1493	1612	497	800	1046	2716	1755	692	1084	726	10713	1211	1406	759	1150	880	513	916	699	2066	2092	1696	1567	1497	1065	723	597	895	462	321	458	1144	693
MRAS	NM_012219.3	Endogenous	579	744	276	476	436	431	494	533	527	731	191	390	434	147	460	225	417	525	839	668	354	503	307	364	487	550	1633	469	840	182	290	380	698	489	572	405	511	747	523	1938	698	807	247	241	197	373	504
MRPL19	NM_014763.3	Endogenous	1383	3095	1384	3124	1524	2538	2396	2801	3216	2853	1701	2448	1231	152	2942	2461	1077	1700	3576	2833	2827	1635	1060	1162	3004	2774	3993	2274	3061	1985	1671	2624	3207	2945	2385	3298	2623	2281	2090	3189	1846	2654	2037	920	2407	1956	1826
MSLN	NM_013404.3	Endogenous	101	21	46	42	7244	27	31	41	239	168	158	29	128	12	40	36	73	356	42	128	32	55	93	96	30	52	513	27	94	24	31	24	18	38	17	28	41	14	34	40	20	59	73	17	83	24	31
MUCL1	NM_058173.2	Endogenous	314	1101	917	110	54	183	675	84	61	7329	215	246	111	268	74	205	10	208	1648	13020	2264	2746	1127	1282	18243	1035	55	454	105	269	79	38	356	1022	2534	448	567	670	801	49715	13982	18	707	428	71	45297	54487
MYBL2	NM_002466.2	Endogenous	1906	1748	581	1825	1546	1264	1642	2294	984	533	439	2047	544	34	1043	3418	730	868	951	798	290	596	182	1286	4230	937	3149	391	963	340	244	1132	4247	3920	347	1599	1751	840	376	1990	640	720	6650	108	2377	113	247
MYC	NM_002467.3	Endogenous	2647	799	300	2261	1180	700	932	971	1665	649	973	984	266	67	920	1460	734	710	1321	1591	205	1170	777	1765	399	2037	3551	378	1006	214	2340	673	1836	2763	279	2881	1148	428	1218	3656	311	600	1392	468	3065	218	370
NAT1	NM_000662.4	Endogenous	516	6513	561	690	315	1515	751	242	5723	3766	630	2602	1695	47	4727	905	1143	3406	2129	979	7360	1039	539	85	390	282	90	2862	6853	964	372	5247	1852	3459	617	1790	2747	2035	2092	45	127	3037	84	1275	639	2333	2640
KNTC2	NM_006101.2	Endogenous	44	20	18	24	22	33	30	34	29	23	20	22	24	10	41	38	13	14	34	28	13	26	9	27	50	28	48	17	28	18	16	20	22	21	15	21	29	11	12	26	6	20	21	20	30	14	20
NDRG2	NM_016250.2	Endogenous	1494	752	1059	1211	480	1187	811	719	1457	4265	685	860	2086	110	755	1331	837	1202	2166	2761	1439	1800	871	554	1734	2222	1524	2603	1682	965	956	1625	600	2368	1356	1168	633	1029	736	18896	1529	1236	1105	819	1882	1333	1623
NECTIN4	NM_030916.2	Endogenous	783	1177	661	3177	1020	3196	1197	2837	1599	1706	448	1527	489	125	1605	1548	712	2030	3143	1538	2252	836	691	689	1311	1690	3775	2311	2216	616	988	4871	1804	1595	3954	1585	589	1431	410	7220	922	1363	703	863	2280	2060	962
NEK2	NM_002497.3	Endogenous	1721	1111	618	796	881	1418	1136	861	1858	724	563	752	592	91	2823	2177	662	852	3629	579	533	616	188	1071	4860	669	2384	410	1799	355	390	1813	1410	987	778	1438	2212	1109	362	1933	356	702	967	258	730	202	257
NFIB	NM_005596.2	Endogenous	1811	2370	539	1966	2637	775	1136	1527	534	2186	357	1227	1208	169	1203	1156	1188	1723	3322	2172	425	1625	1316	917	1288	2367	3289	1974	1134	1201	412	425	1954	3106	2507	1562	1413	2313	1319	32339	1568	985	874	1768	1650	656	2615
NQO1	NM_000903.2	Endogenous	7769	3494	4925	13295	2582	5926	11002	10138	8715	5250	1230	1096	2277	232	8438	11890	1927	2961	2707	7413	3733	2409	883	5209	8121	3784	624	4060	2519	415	5850	735	4878	3702	1577	9381	452	2129	934	370	1237	1783	1294	628	7391	2490	1580
NTN3	NM_006181.2	Endogenous	84	74	40	57	91	51	63	94	113	82	47	200	40	31	63	60	110	40	95	90	71	73	43	51	92	89	85	48	66	30	51	56	103	80	50	47	51	51	37	270	34	88	255	45	38	52	46
CDCA1	NM_031423.3	Endogenous	1156	610	342	429	417	726	654	497	1108	449	369	294	229	51	2068	927	235	391	728	331	270	302	84	494	2136	340	1903	1138	731	375	145	631	523	583	274	603	462	447	478	661	148	291	486	107	419	106	150
ORC6L	NM_014321.2	Endogenous	831	503	157	145	545	320	357	404	243	173	145	419	230	19	392	563	132	143	226	228	133	202	55	133	695	169	1340	152	163	125	83	206	346	319	118	299	444	162	191	1224	185	164	211	35	1207	56	103
ORMDL3	NM_139280.1	Endogenous	2790	2764	1676	3255	2287	2018	2739	6159	5435	4978	1574	4724	2533	174	4525	3062	1599	3629	3243	3449	2964	2259	1344	2200	3144	5377	3724	5304	3836	3087	7490	4397	8262	5255	3071	7174	3430	3315	2931	7632	4783	6486	4671	1369	9396	2141	2471
PDCD1	NM_005018.1	Endogenous	39	48	39	26	56	51	44	224	25	54	45	43	54	3	78	198	28	79	45	84	53	56	33	122	77	45	227	215	78	17	15	19	55	130	33	28	152	24	18	72	115	31	41	31	49	19	38
PGR	NM_000926.4	Endogenous	1920	1368	329	4878	5571	2964	983	102	3032	10229	2477	2187	2169	57	567	56	4219	2693	11334	5926	2931	3396	903	1175	89	16300	153	91	3114	748	1217	6865	913	997	117	4024	335	795	3178	236	3463	455	1006	1800	131	4158	5169
PHGDH	NM_006623.3	Endogenous	2075	866	695	159	584	1850	1510	217	1054	1268	671	1545	1600	162	154	241	283	240	1482	1972	1422	534	447	721	17976	776	5293	928	865	156	519	1510	245	1093	1164	865	744	1175	587	3291	571	779	532	176	341	607	334
PIM2	NM_006875.2	Endogenous	1111	693	780	769	595	1488	2166	2485	665	1386	707	1642	748	79	1809	1955	509	3470	813	1300	1914	1532	734	3533	1971	968	4333	3198	865	534	341	510	743	2893	555	955	1951	294	1006	1852	1147	680	409	265	1995	566	917
PNMT	NM_002686.3	Endogenous	39	33	23	32	37	28	34	33	37	32	25	43	26	16	34	31	20	22	51	48	35	38	32	20	27	46	55	36	44	9	16	31	60	25	20	28	29	27	26	42	20	40	23	18	29	22	21
POU2AF1	NM_006235.2	Endogenous	68	53	724	101	29	223	364	619	105	233	125	182	48	24	328	254	88	670	131	375	418	410	149	798	483	167	802	750	101	62	32	35	60	566	68	60	440	30	157	247	124	40	11	70	312	113	211
PSMC4	NM_006503.2	Endogenous	3681	3740	1268	4202	3124	3459	3144	3404	3110	3956	2081	2783	1381	173	5674	3930	1917	1751	3567	2930	3260	1934	1143	3050	4742	3183	4488	3091	3377	1536	1736	2692	2489	5037	2674	4744	3420	3339	2929	1980	2220	4347	2325	900	3111	1881	1862
PSMD3	NM_002809.2	Endogenous	4266	2859	2063	4660	2919	2304	2198	3891	3460	3543	2238	3250	2153	221	7343	2988	2619	3281	4329	3003	3248	2336	1212	3248	4434	4222	7176	4351	3771	2705	3173	4734	5726	3881	2620	8752	3849	2658	3123	7194	3773	5730	3719	1115	4996	2444	2468
PTTG1	NM_004219.2	Endogenous	3339	1768	609	1376	1137	1821	1602	1798	1428	992	881	1124	837	131	2627	3521	992	591	1413	841	745	617	366	1209	6209	1138	3588	803	1721	481	807	884	1316	2101	1121	2904	1967	2189	769	1721	705	1472	1945	264	1406	220	414
PUM1	NM_001020658.1	Endogenous	3551	3481	1569	3298	2456	2877	2754	2825	3306	3598	930	1653	1611	199	3029	3053	1437	1804	4245	3559	2421	2813	1717	1845	3604	3609	2627	2777	3995	818	2495	3141	2345	2391	1930	3532	2640	2512	2310	4251	1868	2582	1331	1267	1645	1732	2418
RAD51	NM_133487.2	Endogenous	238	257	70	122	223	211	158	322	283	137	125	263	161	11	370	409	110	108	230	150	98	72	38	230	243	265	100	80	219	68	92	251	400	325	106	406	186	140	176	408	164	112	489	43	268	57	73
RB1	NM_000321.1	Endogenous	3455	2246	1425	3673	1602	1416	2753	2479	2957	2298	1172	2019	1244	128	2177	863	974	1311	3603	3056	2209	1719	1220	1255	3035	2294	1287	2132	3924	887	1527	2062	1878	3092	2693	1882	1598	1434	3203	1835	2108	2035	2699	780	1363	1669	2295
RPLP0	NM_001002.3	Endogenous	174473	44565	30112	49629	46937	44029	50720	64453	54573	63843	50430	36678	35134	5148	34835	39145	25114	31511	66228	86252	40285	69497	43052	58510	35212	76729	47073	42092	66659	17985	26056	69515	53072	65684	31379	77922	66718	39467	52695	71789	28454	46968	48093	23392	45933	23472	39706
RRAGA	NM_006570.4	Endogenous	2555	2477	1470	3928	1900	2554	2323	2100	3300	3711	2003	1961	1637	203	1787	2090	1453	2383	4649	3108	2893	1918	1047	1396	2225	3379	2457	2857	3774	1536	1871	2172	4078	2023	2924	4051	1829	2832	2535	3630	2207	3619	2624	1101	1332	2275	2716
RRM2	NM_001034.1	Endogenous	3283	2325	822	694	1129	2578	1773	5623	1164	931	901	1993	632	66	2789	6415	382	647	1845	734	850	427	320	943	3652	1275	4230	1003	1122	680	366	1355	1843	4547	803	2765	2635	1485	955	1543	699	1224	1843	103	1189	155	417
S100A9	NM_002965.2	Endogenous	366	1318	2909	431	803	343	364	866	680	533	1708	444	278	78	666	694	582	40301	1642	565	186	690	586	420	522	695	6199	816	1397	210	238	14319	1036	2502	8429	369	1188	466	205	951	833	825	233	1464	288	263	305
SERPINB5	NM_002639.4	Endogenous	133	53	185	117	21	33	252	47	108	460	36	99	11	7	27	29	8	18	398	547	11	158	18	15	81	250	390	31	100	12	18	32	86	46	42	47	76	82	181	1367	109	27	16	30	13	658	70
SF3A1	NM_001005409.1	Endogenous	2171	1373	1037	1962	1165	1177	1127	1745	2751	1572	1100	1301	819	145	1380	1122	785	1111	2264	1885	1536	1076	923	878	1959	1954	2325	1728	2207	760	961	1500	1119	1912	1281	1384	1325	1072	950	2793	1294	1852	1354	562	914	1073	994
SFRP1	NM_003012.3	Endogenous	687	251	297	268	203	735	757	364	127	2944	225	210	901	29	222	199	176	665	1761	2317	114	1561	414	60	1015	3664	7820	844	756	79	152	190	72	1247	682	374	1064	1298	946	26056	764	152	74	819	112	305	851
SH2D1A	NM_002351.4	Endogenous	241	199	267	129	240	169	183	708	117	202	139	133	163	40	268	783	131	402	144	280	250	259	95	464	432	216	390	697	352	119	54	94	178	503	168	195	476	90	85	310	440	146	82	88	194	88	152
SIAH2	NM_005067.5	Endogenous	2524	3528	993	4369	3104	2912	2591	3631	6293	6484	6105	4441	3729	295	7438	4223	3433	2590	2918	4706	3354	2726	1404	2785	1392	9754	1773	4072	3321	2898	1895	20225	5883	2382	709	4401	1187	1736	1504	1405	1378	1713	2788	1108	1235	4825	2215
SLAMF1	NM_003037.2	Endogenous	148	150	402	131	221	176	151	729	86	164	165	148	157	19	298	529	114	433	144	332	152	362	120	569	414	173	550	908	244	80	41	42	153	487	146	110	501	53	68	290	459	119	42	81	237	38	140
SLC39A6	NM_001099406.1	Endogenous	19641	12443	2886	33555	5552	11946	74030	8995	9594	31696	45942	30603	33676	2816	31328	6154	19435	8579	23656	10951	79330	6504	3159	1083	3908	38087	5629	12760	14893	131874	78239	45104	108849	44886	14509	138107	11891	6920	35312	7047	18800	61162	152003	6720	76296	10650	13152
SPDEF	XM_011514457.1	Endogenous	3405	2648	846	2639	1971	3074	1797	2874	2934	4431	833	2370	2037	300	3575	4135	1290	1166	2122	2845	3766	757	1166	2259	5400	2321	25	2635	2160	1363	1804	2949	1973	4270	2437	2675	1952	2090	1383	221	1121	1998	1321	1052	2988	2002	1683
STARD3	NM_001165938.1	Endogenous	993	860	604	1127	721	603	650	1177	969	1008	593	1251	713	179	1243	679	671	899	1283	903	781	810	592	843	990	1269	1085	1159	1030	635	744	1062	1483	1231	888	1625	974	927	595	1138	1260	1334	1341	470	1190	615	744
STAT1	NM_007315.3	Endogenous	14375	9454	3739	5860	13695	17601	11857	25682	6033	8476	3935	13824	2039	527	13802	33666	6050	5995	5933	7616	6857	3993	5915	10331	7513	6816	19916	13297	9465	4888	2820	4104	23721	27434	5812	5364	16401	5738	4611	5829	7046	8755	2064	1405	4338	2846	4080
STAT4	NM_003151.2	Endogenous	282	270	253	190	357	207	214	777	147	322	206	254	158	28	320	670	202	412	248	552	219	341	185	560	463	341	481	763	364	96	79	134	231	647	295	175	424	119	138	695	522	224	81	122	209	126	223
TCAP	NM_003673.3	Endogenous	74	62	71	146	69	62	68	90	64	102	54	127	50	26	119	83	48	90	118	127	56	94	83	103	74	126	116	92	91	88	68	72	139	143	102	218	83	77	59	136	106	128	123	74	116	38	55
TFCP2L1	NM_014553.2	Endogenous	332	48	169	2473	213	81	1973	254	185	371	450	1267	537	36	317	655	168	1518	479	616	300	630	58	251	200	1744	2554	270	665	104	1851	224	1915	249	152	3651	150	169	1282	1588	1253	584	2731	70	2416	148	405
THSD4	NM_024817.2	Endogenous	5116	1848	1471	1781	1422	1657	2833	746	1249	1774	2335	1791	2189	61	1332	2544	1059	1083	1829	1296	2626	697	701	615	199	2768	188	2325	2429	1432	2202	2051	1636	1396	1409	2841	2340	1625	4852	230	2072	2099	3928	668	6429	1519	1415
TMEM45B	NM_138788.3	Endogenous	41	59	242	142	282	43	34	55	168	90	169	26	37	14	89	27	29	51	148	79	79	95	51	37	111	275	43	32	102	20	136	60	130	44	102	105	65	80	48	35	83	167	30	82	31	47	116
TNFRSF17	NM_001192.2	Endogenous	35	42	104	52	12	95	204	357	99	141	42	121	41	5	208	101	36	332	110	337	238	152	50	362	284	56	218	298	67	64	20	23	30	296	50	30	266	24	75	91	39	22	26	49	202	62	116
TOP2A	NM_001067.3	Endogenous	4077	2038	603	1651	1614	1625	1495	2523	3818	1404	1187	1785	1387	70	5172	2940	1222	1480	3197	1313	752	725	225	3074	8814	1996	6239	973	3551	853	1131	1894	2935	3046	1205	7462	2972	2828	1077	3795	1348	2333	4277	428	2093	165	654
TROP2	NM_002353.2	Endogenous	13710	9385	4224	24122	719	17252	11401	7564	13749	12204	924	827	6736	686	7265	6814	585	4722	10373	14536	16629	8593	988	2827	5066	11504	6498	8896	12035	8220	4666	5512	2015	4032	6178	15834	4528	4779	5701	4918	3737	4077	209	3333	8773	11803	6904
TRPV6	NM_018646.2	Endogenous	49	53	262	43	52	38	77	129	49	88	47	41	23	34	29	22	33	31	205	444	348	95	82	184	2325	177	459	51	91	48	86	232	31	86	355	58	77	125	62	1906	77	270	47	231	22	168	89
TSPAN13	NM_014399.3	Endogenous	28051	11670	6772	12344	15280	12218	13991	9760	20210	23313	8672	17588	8400	601	21240	39577	4815	9466	11682	17442	18805	3818	4470	4052	6153	15652	2391	30002	11589	5894	14927	16306	22977	15918	13937	38471	12831	11526	5433	1861	10771	10955	20102	3076	43896	11623	6653
TTK	NM_003318.3	Endogenous	907	664	140	431	695	274	514	300	638	215	149	246	304	25	405	1040	238	440	293	308	213	168	124	330	3790	205	861	141	510	115	169	449	385	373	252	458	695	223	111	545	200	182	691	90	311	63	143
TYMS	NM_001071.1	Endogenous	2371	1366	814	1502	1464	1293	1480	1428	1224	1436	1458	1891	1425	44	1586	4170	1371	1028	2693	1186	862	1044	424	5413	4587	1915	9430	629	2133	512	1062	1436	1652	2674	446	2234	1167	1671	973	3826	542	1260	1751	308	2412	272	758
UBE2C	NM_007019.2	Endogenous	7291	3847	779	3318	3604	3055	3233	2863	4223	3811	1440	4888	1822	213	5807	7030	1684	1552	2945	2125	1432	1442	1282	3849	7968	2931	4746	2576	3701	1059	1438	1718	2633	4878	1554	4234	3213	2534	1991	2897	1107	2183	8572	666	4338	426	1054
UBE2T	NM_014176.3	Endogenous	4468	1455	894	994	1350	1424	848	2972	1886	858	459	1166	675	98	2913	3223	952	1005	1840	720	901	651	214	911	3465	920	1829	502	1822	643	422	2346	2055	1695	1130	2111	3038	1103	591	2964	442	433	1515	288	1590	392	375
XBP1	NM_005080.2	Endogenous	104293	48579	39601	74518	38347	30646	41194	31643	62476	58867	31837	69395	35904	6726	89001	36934	47491	59859	82797	85733	141310	26681	51104	42765	78061	86062	15468	81354	100064	59532	80724	58270	40403	78996	66953	96348	26099	31211	38336	7891	42331	82953	76999	19196	56367	66827	31785
ZNF552	NM_024762.3	Endogenous	3209	4974	2428	5882	4233	4396	3446	3812	6075	11574	1586	6412	5009	230	6518	5851	3710	2120	4278	3305	4528	1548	2394	7261	1572	4388	699	4602	4036	2970	3836	3185	1063	3518	2015	7594	3955	2632	5262	402	1237	3901	5654	988	17950	2867	1894
NEG_A	ERCC_00096.1	Negative	14	17	12	13	14	14	19	15	22	16	7	11	7	5	20	19	14	24	25	33	11	12	12	11	18	21	41	16	25	9	13	23	23	23	20	13	10	11	15	22	10	11	16	11	10	4	17
NEG_B	ERCC_00041.1	Negative	10	15	14	14	13	7	11	15	10	13	3	8	11	10	8	9	7	8	14	10	13	12	8	12	9	11	14	4	14	10	8	5	11	10	4	4	13	7	7	8	5	11	12	9	8	4	8
NEG_C	ERCC_00019.1	Negative	18	13	14	25	14	10	19	34	19	22	14	12	23	9	20	15	14	16	18	29	20	18	20	14	13	12	36	20	15	14	12	16	15	18	16	17	17	13	18	28	17	16	18	11	24	16	24
NEG_D	ERCC_00076.1	Negative	14	9	11	14	6	7	13	15	8	9	10	12	11	6	14	6	5	5	13	13	8	12	6	11	12	17	3	7	10	5	6	17	10	14	9	8	11	4	8	6	8	7	4	8	12	11	13
NEG_E	ERCC_00098.1	Negative	41	50	29	54	43	39	40	54	50	31	27	28	18	19	44	30	21	41	70	71	32	21	33	31	55	54	56	44	68	14	25	38	49	30	32	35	47	31	37	42	39	58	22	24	33	22	40
NEG_F	ERCC_00126.1	Negative	5	10	7	11	11	8	13	13	9	13	11	14	9	3	11	14	4	11	8	30	9	8	5	8	6	14	8	11	10	7	5	12	7	6	11	7	10	13	6	13	12	8	16	7	12	10	7
POS_A	ERCC_00034.1	Positive	100789	112336	134700	104842	101361	101835	80080	87187	102330	86682	121746	93240	118687	81365	76496	104322	109937	76946	98954	112150	92738	121711	136733	100782	92666	112481	68814	93250	105442	111964	98313	105302	95808	84177	107612	81450	96074	109352	95152	100811	91725	100366	88390	144822	91898	118318	105056
POS_B	ERCC_00112.1	Positive	25578	28906	34659	27067	25182	26743	20470	22922	26188	22066	31053	24199	29789	20739	20208	26751	27499	20299	25631	28259	23975	31723	34974	25583	23677	28635	18051	24129	26956	28261	24850	27329	24834	21636	27445	21014	24983	28300	24024	26129	24525	25865	23655	37317	23568	31114	28111
POS_C	ERCC_00002.1	Positive	7544	8666	10188	8095	7619	8036	6145	6715	7851	6729	9354	7198	9142	6318	6013	8021	8407	6061	7667	8627	7044	9382	10404	7889	7113	8545	5318	7237	7937	8882	7567	8110	7494	6550	8369	6378	7503	8734	7334	7846	7413	7725	7182	11439	7158	9459	8391
POS_D	ERCC_00092.1	Positive	2078	2259	2609	2104	2033	2177	1677	1813	2066	1768	2524	1942	2378	1631	1600	2042	2221	1551	2006	2280	1963	2441	2701	2054	1954	2369	1484	1944	2147	2191	1976	2089	1894	1746	2198	1664	1963	2223	1950	2120	1841	2006	1807	2964	1982	2387	2114
POS_E	ERCC_00035.1	Positive	557	581	691	563	546	545	436	479	547	433	651	516	632	433	398	559	602	419	529	599	460	632	697	566	503	614	411	488	588	571	526	560	531	457	640	469	560	593	559	566	481	570	480	757	504	602	534
POS_F	ERCC_00117.1	Positive	182	161	136	150	115	122	142	173	125	163	161	135	153	110	149	152	132	195	144	163	185	157	152	196	147	160	176	162	156	135	92	146	152	161	138	135	126	126	140	156	109	133	122	156	122	153	147
[truncated: 30 more columns]
