# Supplementary material for: Patritumab deruxtecan in HER2-negative breast cancer: part B results of the window-of-opportunity SOLTI-1805 TOT-HER3 trial and biological determinants of early response
Source: Nat Commun. 2024 Jul 11;15:5826. doi: 10.1038/s41467-024-50056-y (PMC11239918; doi:10.1038/s41467-024-50056-y)
Supplement: Supplementary file 6 — Supplementary Data 3 [file 41467_2024_50056_MOESM6_ESM.xlsx]

## Sheet: Hoja1
	DNA subtype	Basal-like	Her2-enriched	Luminal A	Luminal B	Histology: IDC vs. ILC	ER	PR	HER2	Bcells_Centroblast_Median_J.Clin.Oncol.2015_PMID.25800755	Chemo_Endocrine_Score_CC_.2.LumA_subtract.by_CC.2.Basal_From_Aleix	CIN70_Median_Nat.Genet.2006_PMID.16921376	GHI_RS_Model_NJEM.2004_PMID.15591335	GP19_1Q_amplicon.r=0.967_PerouLab_HS_Green17_Median_BMC_Med_Genomics_2011_PMID.21214954	GP22_16Q22_24_amplicon.r=0.927_PerouLab_16q24x_Median_BMC_Med_Genomics_2011_PMID.21214954	GSEA_Median_GP1_Proliferation_DNA_repair.r=0.972_REACTOME_CELL_CYCLE_MITOTIC	GSEA_Median_GP1_Proliferation_DNA_repair.r=0.981_PUJANA_CHEK2_PCC_NETWORK	GSEA_Median_GP17_Basal_signaling.r=0.958_SMID_BREAST_CANCER_BASAL_UP	GSEA_Median_GP7_Estrogen_signaling.r=0.97_SMID_BREAST_CANCER_BASAL_DN	GSEA_Median_HDAC_TARGETS_DN_HELLER	GSEA_Median_MYC_amplified_chr8q24	HER2_AMPLIFIED_PerouLab_HER2_Amplicon_Median_BMC_Med_Genomics_2011_PMID.21214954	IMMUNE_Bindea_Cell_B_cells_Median_Immunity.2013_PMID.24138885	IMMUNE_PEREZ_14_Median_JCO.2015_PMID.2560586	Inflammatory_Breast_Cancer_491_IBC_Median_CCR.2013_PMID.23396049	Inflammatory_Breast_Cancer_79_IBC_Median_CCR.2013_PMID.23396049	IntClust_Amplification.50_Median_Genome.Biol.2014_PMID.25164602	IntClust_Amplification.50.Better.than_Median_Genome.Biol.2014_PMID.25164602	IntClust_Deletion.50_Median_Genome.Biol.2014_PMID.25164602	IntClust_Deletion.50.Better.than_Median_Genome.Biol.2014_PMID.25164602	Knudsen_Neo_common_Median_Clin.Cancer.Res.2014_PMID.25047707	Lim.et.al.2010.Conserved.Luminal.Progenitor_Median_BCR.2010_PMID.20346151	Lim.et.al.2010.Conserved.Mature_Median_BCR.2010_PMID.20346151	Luminal_Progenitor_Up_Median_Nat.Med.2009_PMID.19648928	Mature_Lumina_Up_Median_Nat.Med.2009_PMID.19648928	Mature_Luminal_Down_Median_Nat.Med.2009_PMID.19648928	MDACC_P53_ER.Pos_Median_CCR.2011_PMID.21248301	Pcorr_bronchioid_PLOS.2012_PMID.22590557	Pcorr_CSR_Activated_Correlation_PNAS.2005_PMID.15701700	Pcorr_Dasatinib_L_Correlation_Cancer.Res.2007_PMID.17332353	Pcorr_Dasatinib_R_Correlation_Cancer.Res.2007_PMID.17332353	Pcorr_NKI70_Good_Correlation_Nature.2002_PMID.11823860	Pcorr_squamoid_PLOS.2012_PMID.22590557	Prosigna_Proliferation_18_Median_BMC.Med.Genomics.2015_PMID.26297356	RB_LOSS_Median_J.Clin.Invest.2007_PMID.17160137	Scorr_PTEN_Absent_Correlation_PNAS.2007_PMID.17452630	Scorr_PTEN_Present_Correlation_PNAS.2007_PMID.17452630	Stingl_Day7_Upregulated_Median_Nat.Cell.Biol.2014_PMID.25173976	Stingl_Down_Basal_High_Median_Nat.Cell.Biol.2014_PMID.25173976
Pt001	Cluster-4	-3.84792	0.216671	-0.685247	1.50148	-1.5764	0.546483	-0.102449	-0.164664	1.10682	-0.566949	1.02072	-0.0492214	0.659555	2.66967	0.716261	1.30954	-0.901717	0.0279626	0.836052	1.2054	-0.502848	-1.20608	-1.45982	-0.728567	1.53744	2.3175	2.19244	0.759628	0.725955	0.761764	-1.96992	0.032376	-0.994707	-0.631563	-1.04842	0.260716	-2.23056	0.699473	0.859632	-2.83308	-2.77409	-0.336227	-0.0754947	1.01384	-1.45503	0.686387	0.580065	-1.27445
Pt022	Cluster-1	-1.07646	-1.17426	0.606772	0.284863	0.0468087	2.10663	0.427798	0.0137122	0.138316	0.789008	-0.183405	-0.797541	0.922442	-1.21162	0.749883	0.435748	-1.8418	0.728246	-1.11084	0.847287	0.67393	-0.307186	-1.08659	-1.64539	0.0119328	-0.0187191	0.0805813	0.533646	0.702831	0.423627	-0.429156	0.565233	-0.284623	0.106967	-0.277696	0.243165	-0.22375	0.43035	0.734988	-0.982636	1.10655	-0.696604	0.747631	-0.0966877	0.0119659	-0.024831	0.869827	-0.0694848
Pt002	Cluster-3	-2.32956	0.801869	0.387399	0.564157	0.126601	3.1398	0.221294	-0.215704	0.277083	-0.171507	0.983908	0.0632577	0.736622	-2.74184	0.233428	0.787179	-2.64399	0.326711	0.117418	-0.72337	-0.796133	-0.977736	-0.964575	-1.40955	-0.841056	0.768228	0.265304	-0.221573	-0.353656	0.946	-1.33788	0.221589	-0.713641	0.90685	-0.428401	1.13029	-1.00722	0.23318	0.554378	-1.63495	-0.688132	-0.791119	-0.093224	0.767643	-0.793192	0.406506	1.1428	-0.186607
Pt077	Cluster-2	-5.16115	-0.501579	0.546738	1.52689	0.285897	6.48431	1.57603	0.229922	0.627901	0.874846	0.281333	-1.22485	1.33451	-5.00554	1.63612	1.39224	-3.74251	2.47808	-1.10555	2.55937	2.09376	-2.33522	-2.63376	-4.49263	-1.0316	2.88136	2.3329	1.7523	2.29697	1.31857	-2.63919	1.14055	-2.22296	1.69428	-1.55898	1.14066	-1.0255	-0.538618	2.00138	-4.28398	0.521736	-2.21869	0.327069	0.618645	-0.772777	-0.0663645	0.0857448	-1.53321
Pt061	Cluster-1	-3.70026	0.0339201	0.553953	0.602104	0.352303	1.41114	0.433792	0.308657	0.0513506	0.324952	-0.253501	-0.398489	1.79797	-3.53819	0.363416	0.175689	-1.7754	1.17454	-1.40884	-1.01334	0.74682	-1.57275	-1.13946	-2.00173	-0.808064	1.63262	2.24209	-0.682269	-0.393848	-0.210657	-1.17165	0.774257	-1.06113	1.65394	-0.578666	0.594175	0.169276	-0.702412	0.538731	-1.71654	0.478417	-0.964564	-0.17577	-0.0253982	0.155063	-0.328863	0.227325	-0.622404
Pt030	Cluster-4	-4.18307	0.271515	-0.301417	1.13135	0.778167	1.49857	0.263122	0.915513	0.858395	0.112849	0.804271	0.0297876	0.517145	1.32795	1.24857	0.380776	-1.13553	-0.100875	-0.708992	0.913724	2.30828	-0.135019	-0.807945	-1.17484	-0.0002874	1.54247	-0.0827572	0.684889	0.776029	0.459073	-1.0857	0.0981409	-1.0632	-0.407188	-0.916877	0.69607	-1.36334	0.804763	1.01585	-2.13898	-0.826809	-0.353114	1.06438	0.632173	-1.05031	0.515114	1.65901	-1.29348
Pt053	Cluster-2	-10.6303	-0.971954	0.153434	2.2253	0.254277	4.46459	2.89983	-0.0651795	0.310068	-0.350977	1.16721	-0.957093	2.80274	-1.52709	1.96131	0.255468	-1.99757	2.29559	-1.64803	0.0794003	0.739112	-2.07698	-0.731629	-1.82869	-1.73877	1.31511	2.01438	0.528403	-0.0679199	-0.420746	-1.25525	1.27801	-1.13945	1.9761	-1.63248	-0.0321822	-0.310699	-0.110812	0.718653	-2.24603	0.220711	-1.9913	-0.467616	0.0535216	-0.153216	-0.0519493	0.891241	-1.62907
Pt075	Cluster-3	-0.26394	0.0993084	-0.833273	0.911111	-0.585224	-0.889274	-1.32325	-0.0825549	1.02918	-0.509021	1.24174	1.11075	1.52934	-2.14967	1.63568	1.24654	0.107225	-1.69885	0.40601	-0.0530233	-1.01573	-0.325634	-0.835662	0.730063	0.980368	1.59137	1.85405	0.35966	0.04935	0.870997	0.00355737	-0.167811	1.23782	-0.612225	-0.0320124	1.40978	-0.818193	1.06799	-0.29127	-0.559211	-1.63675	0.419793	1.35636	1.00477	-0.924066	0.994843	1.15067	0.205332
Pt032	Cluster-2	-6.22786	-0.206539	0.19127	1.96916	0.133153	1.70863	1.01305	0.854993	0.787612	0.499952	0.544852	-0.538381	4.4512	-3.71151	1.40886	0.914524	-2.44255	2.04563	-1.46602	0.264692	2.15472	-1.88388	-2.63436	-2.46598	-0.631814	3.50554	3.83465	0.339906	0.20906	0.483543	-1.51885	1.10759	-1.16413	2.53452	-1.67464	0.562528	-0.866481	-0.168539	1.61042	-2.60675	0.591087	-1.5925	0.142672	0.479474	-0.907303	0.118238	1.63185	-1.38768
Pt023	Cluster-1	-3.88516	0.186867	1.19233	0.468053	1.33615	1.66942	0.591628	-0.148165	-0.460911	0.812855	-1.00104	-2.71296	-1.18051	-3.65809	-0.430267	-0.541316	-1.61476	2.17276	-0.32675	1.36466	-0.436107	-0.766208	-0.778656	-1.84963	-2.10915	-1.53117	-0.6665	0.673385	0.918577	-0.745064	-1.00163	0.755413	-1.3011	0.997121	-0.869099	-0.238911	0.867024	-1.04551	0.384871	-1.85286	0.706743	-0.591326	-1.01937	-0.619721	1.01873	-0.496302	-0.277258	-0.631845
Pt036	Cluster-2	-7.86368	-2.18769	0.461364	2.17771	-0.0519032	5.89878	2.31243	1.08074	0.706023	0.706885	0.963028	-0.703131	0.673383	-4.42177	2.30954	0.498837	-4.44284	2.19	-0.972228	2.45475	3.12771	-2.50747	-1.83916	-3.53636	-0.297063	2.22153	1.51593	1.86885	2.29657	0.245557	-2.75513	1.41446	-2.00046	2.43222	-1.27537	2.05909	-0.65589	-0.65156	2.28169	-4.18351	0.510906	-1.10854	0.910749	0.817782	-0.548997	0.339921	0.96209	-1.63895
Pt040	Cluster-3	0.873466	-0.256197	-2.71381	0.910487	-0.569241	-3.17479	-1.7613	1.62915	1.28088	-3.02354	2.80302	2.26805	3.95241	-2.89308	2.59185	2.8388	0.805169	-5.05989	2.74408	3.45731	2.40588	-0.445021	-0.927797	-0.26729	1.13299	6.3189	5.26114	1.85642	2.42351	2.32762	0.184554	-0.30775	2.21882	-2.41331	-0.187601	2.90028	-3.31032	3.25454	-0.793627	0.13487	-4.49256	0.648592	2.84848	2.01138	-2.22	2.53362	3.59918	-0.298608
Pt060	Cluster-2	-5.20927	0.497162	0.340479	1.67835	-0.187405	5.46174	0.980273	0.70982	0.698013	-0.0582152	0.85384	-1.1064	2.52024	-0.542547	1.43367	0.544669	-3.28248	0.760345	-1.47148	2.77335	3.00991	-2.54344	-2.68369	-2.32563	-0.389726	1.38883	2.04594	1.91188	2.22455	0.700395	-1.82068	0.871588	-2.85177	1.47833	-1.54533	0.645835	-2.00722	0.534447	1.80346	-2.84432	-0.860451	-1.25241	0.222999	0.73312	-1.79803	0.167971	2.09006	-1.69955
Pt033	Cluster-4	-6.62685	-1.23586	-0.613087	1.72216	-0.769145	4.00721	0.603432	0.736801	1.33113	-0.960921	0.555455	0.57681	1.55125	-2.93498	2.44645	1.84909	-3.86339	1.10207	-0.885114	1.27231	2.44986	-2.53154	-2.50304	-1.98522	1.68	1.80448	0.719464	1.54388	1.19781	0.997572	-2.17139	0.651976	-2.1074	0.547724	-0.688459	2.05905	-1.32785	0.989056	2.02811	-4.24777	-0.790265	-0.962931	0.754898	1.49972	-0.71989	1.37639	1.76219	-2.12087
Pt011	Cluster-1	-2.59561	-0.0955581	0.15932	0.682133	0.0926866	2.0052	0.683183	0.0329443	0.540021	-0.059932	0.591116	-0.820172	0.469032	0.137538	0.598746	-0.14177	-1.34937	0.768892	0.0642798	-0.447834	1.22624	-0.856578	-0.679494	0.0883162	-0.0732077	0.897416	0.609367	-0.0275412	-0.416559	0.614179	-0.693121	0.160552	-0.345383	0.489858	-0.450317	0.647664	-0.155596	-0.0610741	0.909483	-0.550435	1.06911	-0.116378	-0.0340318	0.618785	-0.701082	0.200461	0.894806	-0.727955
Pt052	Cluster-2	-4.23956	-0.396204	0.707532	0.720352	1.01201	2.22701	0.480134	0.0945705	0.44332	0.62531	0.215494	-0.479408	3.68469	-5.39254	0.536762	0.386174	-2.49215	0.946423	-1.81523	-1.17342	0.44403	-1.63827	-1.43435	-2.828	-1.04386	2.40212	3.18001	-0.758966	-0.642254	-0.0544947	-1.213	0.773132	-1.15529	1.4691	-0.802414	0.700489	0.182256	-0.801499	0.431763	-1.91398	0.553232	-1.56539	0.245319	0.0895393	0.605481	-0.369331	0.206727	-0.626184
Pt049	Cluster-1	-4.30186	-0.455515	0.798483	0.572522	0.40172	3.82496	0.846798	0.327238	0.374205	0.0848094	0.0912679	-0.766719	2.28999	-3.27138	0.0200894	0.204895	-2.32187	0.833561	-0.355668	-0.310023	0.458628	-1.20027	-0.559721	-1.58029	-0.693106	2.0719	2.19508	-0.269258	0.0137027	0.0549575	-0.95571	0.443181	-0.640618	1.57763	-0.634307	0.361248	0.177827	-0.975715	0.326472	-1.68689	-0.100462	-0.582211	-0.181575	0.188463	-0.209989	-0.276447	0.0433764	-0.566786
Pt064	Cluster-4	-5.71472	0.279858	-1.21625	2.0519	-0.962355	0.974232	-0.307136	0.978634	1.58298	-1.36243	2.129	1.51116	3.06508	-4.42788	2.93022	2.35398	-1.66369	-0.20434	0.0959266	2.50266	1.82582	-1.34387	-2.46273	-1.27174	1.1187	4.36738	3.79336	2.04121	2.14487	2.64459	-2.16032	0.425756	-0.488288	-0.601492	-1.1517	2.12469	-2.48914	1.55321	1.22715	-2.7328	-0.923389	-0.974785	1.91711	2.12876	-1.9151	1.37045	2.77351	-1.40409
Pt057	Cluster-1	-2.41095	-0.588736	0.203538	0.634688	0.178581	1.73868	0.228224	0.112672	0.396947	-0.0563433	0.279807	-0.465344	1.8668	-3.17716	0.627293	0.512139	-1.45786	0.289719	-0.789464	0.368691	0.765791	-0.961407	-0.959286	-1.64712	-0.389957	1.63992	1.82345	0.0564213	0.3088	0.229843	-0.940751	0.323361	-0.683032	0.350462	-0.532144	0.435633	-0.371311	-0.11543	0.446032	-1.23181	-0.697092	-0.840996	0.317701	0.311063	-0.125357	-0.0052071	0.533737	-0.5557
Pt013	Cluster-1	-3.88516	0.186867	1.19233	0.468053	1.33615	1.66942	0.591628	-0.148165	-0.460911	0.812855	-1.00104	-2.71296	-1.18051	-3.65809	-0.430267	-0.541316	-1.61476	2.17276	-0.32675	1.36466	-0.436107	-0.766208	-0.778656	-1.84963	-2.10915	-1.53117	-0.6665	0.673385	0.918577	-0.745064	-1.00163	0.755413	-1.3011	0.997121	-0.869099	-0.238911	0.867024	-1.04551	0.384871	-1.85286	0.706743	-0.591326	-1.01937	-0.619721	1.01873	-0.496302	-0.277258	-0.631845
Pt062	Cluster-2	-10.6303	-0.971954	0.153434	2.2253	0.254277	4.46459	2.89983	-0.0651795	0.310068	-0.350977	1.16721	-0.957093	2.80274	-1.52709	1.96131	0.255468	-1.99757	2.29559	-1.64803	0.0794003	0.739112	-2.07698	-0.731629	-1.82869	-1.73877	1.31511	2.01438	0.528403	-0.0679199	-0.420746	-1.25525	1.27801	-1.13945	1.9761	-1.63248	-0.0321823	-0.310699	-0.110812	0.718653	-2.24603	0.220711	-1.9913	-0.467616	0.0535216	-0.153216	-0.0519493	0.891241	-1.62907
Pt072	Cluster-3	-0.26394	0.0993084	-0.833273	0.911111	-0.585224	-0.889274	-1.32325	-0.0825549	1.02918	-0.509021	1.24174	1.11075	1.52934	-2.14967	1.63568	1.24654	0.107225	-1.69885	0.40601	-0.0530233	-1.01573	-0.325634	-0.835662	0.730063	0.980368	1.59137	1.85405	0.35966	0.04935	0.870997	0.00355737	-0.167811	1.23782	-0.612225	-0.0320124	1.40978	-0.818193	1.06799	-0.29127	-0.559211	-1.63675	0.419793	1.35636	1.00477	-0.924066	0.994843	1.15067	0.205332
Pt044	Cluster-1	-3.13963	-0.132965	0.16554	0.597158	0.280073	0.558485	0.419231	0.224855	0.469995	0.351955	0.360846	-0.2281	1.23642	-3.67339	0.804446	0.704049	-1.32791	0.122978	-0.279572	0.565325	0.550646	-0.846667	-0.644447	-0.506706	-0.561102	1.65348	1.42784	0.475843	0.67381	-0.105002	-1.04742	0.227627	-0.388979	0.611782	-0.479424	0.581996	-0.308984	-0.260253	0.173345	-1.22288	-0.26123	-0.488944	0.594275	0.419551	-0.0914538	-0.0773564	0.497533	-0.498986
Pt026	Cluster-1	-3.46179	-0.680098	0.257896	0.756284	0.171917	1.92803	0.582149	0.137373	0.233704	0.0311916	0.294567	-0.236577	-0.0503448	-3.22159	0.813777	0.381995	-2.0354	0.515515	-0.938921	1.0819	0.398883	-1.02543	-0.917504	-2.0834	-0.881659	1.05651	0.785734	0.776067	0.921241	0.167561	-0.947298	0.63575	-0.974268	1.03493	-0.568821	0.754058	-0.350312	-0.19392	0.683967	-1.84874	0.0251243	-0.887381	0.279995	0.369308	-0.0466889	-0.202837	0.455605	-0.822405
Pt007	Cluster-3	-3.96862	-0.413133	0.292183	0.877286	0.014225	3.70625	0.328536	-0.356903	0.418141	-1.13365	0.652627	-0.734648	1.38925	0.354462	1.10296	0.84968	-0.943787	-0.263363	-0.0571919	-1.74809	-1.70775	-1.67118	-0.98369	-0.826152	0.0669242	1.81569	2.10271	-1.06962	-0.966073	0.849289	-1.07115	0.180438	-0.512884	0.0762522	-0.53078	1.05343	-0.590832	0.264203	0.725792	-2.31006	-1.09022	-0.878266	0.788437	0.758556	-0.893614	0.121887	0.346698	-0.765624
Pt017	Cluster-2	-5.51341	-0.416997	0.354813	1.87344	0.274616	5.85084	1.82205	0.824104	0.180409	-0.0773231	0.802877	-1.23688	2.69842	-3.20245	0.819539	0.88583	-3.8115	1.26357	-1.6248	1.69596	2.15855	-2.86734	-2.8682	-3.89531	-1.5193	3.46677	4.41669	1.32167	1.53983	0.713955	-2.52591	1.27701	-2.99282	2.15003	-1.64305	0.59969	-1.74598	-0.308443	1.83178	-3.25382	-0.183721	-1.74088	-0.333815	0.554417	-1.66096	-0.687886	0.329737	-1.79626
Pt004	Cluster-3	-1.4177	0.217559	-0.288472	0.827903	-0.682231	0.218285	-0.506436	-0.120731	0.783389	-0.469301	0.844669	-0.48882	0.595247	-3.20806	1.74388	2.12314	-1.68825	-0.487536	0.38712	1.61385	-1.02046	-1.29582	-2.02565	-2.60481	0.547179	2.46347	1.4999	1.2002	1.61301	1.63476	-1.52265	0.0655676	-1.37017	0.256059	-0.737062	1.0173	-1.67247	1.1501	1.05008	-3.45582	-2.43301	-1.27325	0.444968	1.1071	-1.19036	0.70721	1.27968	-0.91948
Pt058	Cluster-1	-0.339631	0.247583	0.0179797	0.170063	0.190527	-0.60732	-0.338176	0.304475	0.379487	0.0652581	-0.205645	-0.448831	2.46504	-0.315618	0.0951793	0.219572	-0.352019	0.0781118	-0.61599	-1.08175	0.993704	-0.151997	-0.51103	-0.165546	0.0205303	1.17932	1.62581	-0.805304	-0.915349	-0.158964	0.0442552	-0.137185	0.128051	0.0149253	0.00549478	-0.0289403	0.304742	-0.351847	-0.168692	0.382829	0.200955	-0.306915	0.148557	-0.0167204	0.0313612	0.155448	0.311872	0.140107
Pt031	Cluster-2	-4.15288	-0.0468222	0.67239	1.016	0.821235	2.315	0.983071	0.768662	0.405635	0.303323	0.322729	-1.16174	-0.0117691	-4.97839	0.0482473	0.587198	-2.62321	2.43518	-1.70842	3.90557	1.91452	-2.22047	-2.55797	-2.83293	-1.53771	-0.342863	0.115348	2.59772	3.23343	0.319122	-1.68419	1.59831	-2.41983	0.677984	-1.32367	0.837154	-1.36381	-0.228055	1.70879	-2.43677	0.282952	-0.748074	-0.226376	-0.0340492	-0.484861	-0.517938	0.618022	-1.24168
Pt065	Cluster-4	-2.87549	-0.45845	-0.666584	0.631653	-1.01882	0.00927476	-0.513328	0.552818	0.992341	-0.670053	1.45085	0.320574	0.755797	-0.871979	2.13825	1.67407	-1.56824	-0.478169	-0.557555	0.439222	1.49696	-1.73234	-1.51063	-1.8351	0.699688	2.56688	0.992121	0.658145	0.718112	1.63121	-1.51943	0.612374	-0.721783	0.21374	-0.437096	1.55493	-1.67494	2.18137	0.99311	-2.41233	-1.55662	-0.518778	1.09474	1.29823	-1.39109	0.97351	2.23584	-0.798682
Pt012	Cluster-2	-5.85799	-0.240145	0.196452	1.58853	-0.345415	3.68082	1.24018	0.309219	0.62939	0.0926241	-0.266195	-1.63825	0.760857	-3.35361	0.765358	0.796027	-3.55829	1.79164	-1.58393	1.243	2.45139	-1.82409	-2.25629	-3.30778	-0.470158	1.74756	1.5217	0.835275	1.09829	0.219155	-2.25595	1.19449	-2.92571	0.958726	-1.32389	0.847538	-0.633944	-0.395495	1.95517	-2.89568	0.359975	-1.449	-0.438252	0.322574	-0.595618	-0.454788	0.236693	-1.6871
Pt073	Cluster-2	-8.33416	-0.292209	-0.180892	2.10802	-0.0505104	2.95308	1.68559	0.651482	0.68913	-0.678532	0.790809	-0.180098	1.45143	-1.50788	1.8736	0.998345	-3.03636	1.58971	-1.54269	0.1169	2.02001	-2.68784	-1.92243	-2.27138	-0.6895	1.99811	2.37366	0.339885	0.550513	0.930515	-2.51121	0.741956	-1.76982	1.46231	-2.0483	1.64951	-1.34697	0.791079	1.47152	-3.98349	-0.310919	-1.13608	0.443506	0.798359	-1.93247	-0.129929	0.789076	-2.43548
Pt070	Cluster-3	9.45602	0.339387	-3.06655	-0.673118	-0.973104	-5.26256	-3.31921	-0.126512	2.12887	-4.32494	3.63088	2.21384	2.59455	0.857219	3.31218	2.62213	4.10058	-5.00236	1.29966	0.641723	-1.11558	0.23672	-1.21289	1.12266	3.15178	4.0969	1.09998	0.695596	0.814344	3.94908	1.37566	-1.09426	3.50458	-3.42365	1.68777	3.71229	-2.90049	3.31525	-1.53115	1.56821	-4.88157	0.875439	3.56374	2.45745	-2.85332	2.86566	2.33166	1.69728
Pt029	Cluster-2	-4.67038	-0.246957	0.594556	0.773252	0.822985	3.09526	0.36497	0.0218279	0.337859	0.464811	-0.291735	-1.71706	3.58746	-4.27509	0.565944	0.487075	-2.51723	0.739225	-1.8779	-1.50655	1.13173	-1.81786	-1.53006	-3.60288	-0.801543	2.78085	4.17751	-1.1228	-0.859294	-0.181769	-1.76866	0.975098	-0.858201	1.17226	-0.856201	0.902116	-0.122738	-0.522816	0.795166	-2.6552	1.03566	-1.9318	-0.1925	0.170233	0.280641	-0.203628	0.172508	-0.656921
Pt019	Cluster-1	-2.91686	-0.246521	0.443248	0.580514	0.553447	1.18908	0.158832	0.046066	0.173513	0.505477	-0.148687	-0.367702	2.41814	-3.00839	0.323386	0.219154	-1.88651	0.464328	-1.15475	-0.90641	0.234258	-0.937117	-1.00712	-1.86515	-0.805813	1.75697	2.10978	-0.627923	-0.622888	-0.25207	-0.822158	0.601927	-0.833674	1.02466	-0.537086	0.363375	0.0885659	-0.618156	0.30686	-1.36763	0.555522	-1.21667	-0.075974	-0.0394449	0.410484	-0.562714	0.0787613	-0.587291
Pt059	Cluster-2	-2.19614	0.0915649	0.0986917	1.26026	0.117715	4.68617	1.06298	0.552667	0.416724	0.422059	0.849229	0.139716	0.902391	-1.34754	1.39376	0.966858	-2.04072	0.630344	-1.33619	1.41977	2.28418	-1.84674	-1.55436	-2.05513	-0.34897	2.26416	1.46378	0.972974	1.04705	1.03377	-1.41533	0.835097	-1.1793	0.985749	-1.13882	0.194278	-1.29948	-0.0113059	1.44349	-1.89346	-0.531636	-0.923504	0.459996	0.108783	-1.13652	-0.363478	0.723274	-1.26972
Pt046	Cluster-1	-2.62488	0.0451931	0.6615	0.365701	0.789636	-0.468037	0.29339	0.331639	-0.0666116	0.810843	-0.843966	-1.13263	2.77886	-4.78375	0.450717	-0.155614	-1.40985	1.26251	-1.27993	-0.368275	1.7894	-0.604651	-0.636424	-2.46589	-1.14623	2.0957	2.2564	-0.468564	-0.371647	-0.80902	-0.782756	0.66817	-0.0709945	1.30264	-0.456174	-0.0173595	0.50572	-0.842867	0.0317186	-0.604277	1.38822	-1.2344	-0.250792	-0.348353	0.793286	-0.440248	0.118675	-0.165162
Pt051	Cluster-1	-2.05542	0.0811876	0.306439	0.306375	0.614191	-0.155756	-0.192667	0.23094	0.169674	0.205594	-0.12797	-0.0317274	1.38029	-3.52494	0.191058	0.306913	-0.794595	0.187395	-0.373306	-0.889599	0.189308	-0.793105	-0.283485	-0.610446	-0.51652	0.999568	1.17935	-0.644931	-0.545738	-0.117996	-0.706439	0.239354	-0.028093	0.913389	-0.387335	0.508458	0.172724	-0.478183	-0.132937	-0.775624	0.0804237	-0.34435	0.421221	0.243081	0.261006	-0.136607	0.0543349	-0.294225
Pt047	Cluster-1	-2.08699	0.335519	0.500729	-0.0199024	0.276172	-0.382961	0.335943	0.27179	0.102625	0.531201	-0.460953	-0.656859	-0.31129	-2.62646	0.0650593	0.0706897	-0.657629	0.765857	-0.270213	-0.724267	0.86663	-0.299	-0.0565939	-0.292623	-0.486858	0.271418	0.17028	-0.468189	-0.505301	-0.440457	-0.553096	0.0777149	-0.224624	0.465052	-0.241709	-0.152346	0.334739	-0.412177	-0.139827	-0.251982	0.806749	-0.299804	-0.0334424	-0.0514772	0.327104	-0.0606431	0.220714	-0.148767
Pt027	Cluster-3	1.4362	-0.870197	-1.60834	0.234811	-0.694538	-0.938896	-2.10568	0.505479	1.97702	-1.11944	2.87356	1.57675	2.3741	-3.05696	2.95791	2.45316	0.682568	-3.46048	1.54776	-0.19025	1.90085	-0.451865	-1.32753	-0.0099764	1.3321	3.7546	1.799	0.67328	-0.440131	2.78936	0.105864	-0.242988	1.66168	-1.84374	0.574172	2.69924	-2.25542	2.42807	-0.516438	0.371511	-2.12896	-0.0900526	2.60153	2.03218	-1.64155	2.80856	2.53015	0.527292
Pt035	Cluster-2	-5.1612	0.357506	0.427806	0.997377	1.16687	2.36713	0.579301	0.379362	0.311044	0.322029	0.138283	-0.670774	3.45593	-3.18524	0.270886	0.18308	-2.45623	0.836286	-1.02345	-1.06763	0.401841	-1.6354	-1.18973	-2.26532	-0.99393	3.12327	3.31498	-0.669853	-0.611145	-0.218725	-1.40906	0.718974	-1.15839	1.4535	-0.961136	0.725695	-0.251527	-0.688887	0.693391	-2.54824	-0.271639	-1.11122	0.254154	0.301091	0.0708973	-0.333931	0.491255	-1.16969
Pt066	Cluster-1	-2.05011	-0.0889538	-0.0247412	0.54937	0.578967	1.7216	-0.0898545	0.17236	0.314306	-0.283641	0.643895	0.191479	1.31708	-2.70822	0.579303	0.389108	-0.980049	-0.396887	-0.735054	-1.00175	0.444225	-1.5191	-0.910226	-1.92992	-0.430018	1.44015	1.35982	-0.568442	-0.523069	-0.128167	-0.758307	0.500195	-0.30412	1.08347	-0.491509	1.12982	-0.0163662	-0.403867	0.0407206	-1.34108	-0.153911	-0.816975	0.720603	0.361001	-0.0691381	0.137123	0.626855	-0.392258
Pt037	Cluster-4	-4.10249	0.178545	0.263663	1.3026	-0.166706	3.83496	-0.133668	0.148042	0.401674	-0.530957	1.00762	-0.215682	0.146513	-0.625422	1.16934	0.722334	-0.904993	0.124454	-0.0161419	-0.880901	0.193202	-1.28143	-1.59027	-0.368763	0.492811	1.52278	1.625	-0.0421494	-0.450873	0.921764	-1.77113	0.260361	-0.636373	0.347849	-1.03571	0.799501	-0.658369	0.562763	1.39705	-2.56131	-1.51362	-0.321827	0.402695	0.948902	-1.48714	0.138651	1.21447	-1.0582
Pt039	Cluster-1	-3.78265	-0.505718	0.855295	0.334229	0.0794205	3.87361	1.03691	0.242207	-0.18535	0.0211788	-0.455537	-1.75778	-0.428725	-0.615394	-0.330115	-0.318649	-1.86821	-0.0284054	-0.821138	-1.15916	0.96707	-1.87326	-0.816475	-1.45664	-0.739368	0.462931	0.338901	-0.98668	-0.497274	-0.633527	-0.755636	0.197663	-1.00963	0.863829	-0.257727	0.0415826	-0.0334603	-0.791448	0.302354	-1.31959	-0.0718589	-0.858758	-0.2842	-0.0720655	0.204673	-0.690365	-0.2722	-0.670924
Pt067	Cluster-1	-1.42347	-0.0657784	0.0163139	0.693538	0.939328	1.74485	0.115462	0.0963998	0.493402	0.210494	0.00815119	-1.4351	0.657492	-2.55754	0.333399	0.246737	-0.566881	-0.083886	-0.808508	0.0189164	0.715967	-0.725318	-1.22038	-1.88094	-0.444719	0.782775	1.45759	0.168786	0.215816	0.099321	-0.988365	0.420452	-0.6025	-0.223701	-0.50918	0.601473	0.253592	-0.562247	0.598759	-1.09729	0.354841	-0.58142	0.196773	0.26288	-0.352906	0.254301	0.0037937	-0.457596
Pt071	Cluster-3	-1.68098	0.117734	-0.553044	1.14782	-0.517461	1.67985	-0.0577977	0.2093	0.901109	-0.660942	0.978482	0.176914	0.760166	-0.175735	0.941801	1.05688	-1.25962	-0.824501	-0.372636	2.6439	0.78565	-1.16553	-1.63501	-0.653618	0.49077	1.56464	1.27003	2.00936	2.21029	0.483942	-0.970368	0.152177	-0.738885	0.0888487	-0.524158	1.16628	-1.22772	0.196983	1.12143	-1.70227	-1.72601	-0.499012	0.677961	0.900262	-1.27706	0.780305	0.928973	-0.790749
Pt069	Cluster-2	-6.21072	-1.09995	0.988936	1.20691	0.979116	6.36858	1.48183	0.862574	0.313584	1.32155	0.240468	-0.970122	1.40492	-3.97795	1.10473	0.753533	-4.56416	2.17932	-1.38135	0.149491	3.32088	-2.63491	-2.14227	-2.15326	-0.537914	3.48605	2.63784	0.302052	0.463352	0.544047	-2.85144	1.14942	-1.58878	1.67867	-1.80725	0.601728	-0.258595	-0.867571	2.39362	-3.49267	1.14932	-2.00186	0.058573	0.256618	-1.19344	-0.947964	0.360767	-1.73683
Pt018	Cluster-3	0.231704	0.216805	-1.17442	0.6263	-0.746948	0.0904891	-0.949838	0.331525	0.851691	-1.07561	1.27975	1.33947	1.92643	-1.32647	1.40958	1.42171	0.93676	-1.83985	0.0558208	0.764673	0.350327	-0.259912	-0.677067	0.00214948	0.873507	2.36444	2.241	0.655459	0.707476	1.1525	-0.179	-0.106305	0.906862	-0.338767	0.0412848	1.49838	-1.39521	1.01911	-0.122101	-0.45545	-1.76603	0.164171	1.26787	1.05443	-1.50176	1.25973	1.21714	-0.136677
Pt005	Cluster-3	-1.4177	0.217559	-0.288472	0.827903	-0.682231	0.218285	-0.506436	-0.120731	0.783389	-0.469301	0.844669	-0.48882	0.595247	-3.20806	1.74388	2.12314	-1.68825	-0.487536	0.38712	1.61385	-1.02046	-1.29582	-2.02565	-2.60481	0.547179	2.46347	1.4999	1.2002	1.61301	1.63476	-1.52265	0.0655676	-1.37017	0.256059	-0.737062	1.0173	-1.67247	1.1501	1.05008	-3.45582	-2.43301	-1.27325	0.444968	1.1071	-1.19036	0.70721	1.27968	-0.91948
[truncated: 394 more columns]
