# Supplementary material for: Patritumab deruxtecan in HER2-negative breast cancer: part B results of the window-of-opportunity SOLTI-1805 TOT-HER3 trial and biological determinants of early response
Source: Nat Commun. 2024 Jul 11;15:5826. doi: 10.1038/s41467-024-50056-y (PMC11239918; doi:10.1038/s41467-024-50056-y)
Supplement: Supplementary file 8 — Supplementary Data 5 [file 41467_2024_50056_MOESM8_ESM.xlsx]

## Sheet: Hoja1
IHC	ER (%)	PR (%)	HER2 IHC	Absolute CELTIL change	CELTIL response	PAM50
Pt078	10	0	0	NA	NA	Basal
Pt079	5	NEG	1	105	1	Her2
Pt080	100	100	1	97	1	LumB
Pt081	99	<1	2	39	1	LumB
Pt082	POS	POS	1	32	1	LumB
Pt083	2023-01-05	NEG	0	16.7	0	Basal
Pt084	95	95	0	5.33	0	LumA
Pt085	100	100	0	-8.7	0	LumA
Pt086	3	NEG	1	-9.5	0	Basal
Pt087	100	0	2	-9.5	0	LumB
Pt088	90	70	1	-10.2	0	LumB
Pt089	100	80	2	-15	0	LumA
Pt090	98	8	2	-15.17	0	LumA
Pt091	99	60	1	-15.8	0	LumA
Pt092	95	90	2	-15.9	0	LumA
Pt093	100	0	1	-28.2	0	LumB
Pt094	POS	POS	0	-32	0	LumA
Pt095	100	85	NA	-32.6	0	LumA
Pt096	98	70	2	-48	0	LumA
Pt097	95	80	2	-54.3	0	LumB
