# Supplementary material for: Patritumab deruxtecan in HER2-negative breast cancer: part B results of the window-of-opportunity SOLTI-1805 TOT-HER3 trial and biological determinants of early response
Source: Nat Commun. 2024 Jul 11;15:5826. doi: 10.1038/s41467-024-50056-y (PMC11239918; doi:10.1038/s41467-024-50056-y)
Supplement: Supplementary file 9 — Supplementary Data 6 [file 41467_2024_50056_MOESM9_ESM.xlsx]

## Sheet: Hoja1
Probe Name	Accession #	Class Name	Pt078	Pt079	Pt080	Pt081	Pt082	Pt083	Pt084	Pt085	Pt086	Pt087	Pt088	Pt089	Pt090	Pt091	Pt092	Pt093	Pt094	Pt095	Pt096	Pt097
ABCC11	NM_032583.3	Endogenous	16	262	1631	62	611	18	118	993	24	871	34	271	771	1088	1260	1408	54	3376	805	66
ACTB	NM_001101.2	Endogenous	98854	177809	224169	134594	143810	143281	46481	79168	140929	214385	75141	126272	77540	66268	122825	85115	74977	126286	74152	130810
ACTG2	NM_001615.3	Endogenous	696	191	55	75	472	10495	135	261	430	198	229	292	284	146	270	274	168	1729	869	183
ACTR3B	NM_001040135.1	Endogenous	619	1686	1626	891	443	1398	258	494	1048	838	379	656	257	681	784	359	721	761	684	558
AFF3	NM_001025108.1	Endogenous	111	73	1279	5055	2973	128	2328	2423	52	10145	946	4040	665	7135	2763	2696	3391	3106	1512	894
AGR2	NM_006408.3	Endogenous	230	38071	5344	6788	25927	67	4564	29484	2654	10233	16136	33104	3595	46363	24877	9154	17480	13462	8120	8114
AGR3	NM_176813.3	Endogenous	6	3672	6236	636	3223	11	1871	2464	21	4012	1402	1696	4131	2393	5298	2374	4736	6175	3454	2577
ANLN	NM_018685.2	Endogenous	1879	2480	1975	400	583	765	212	179	1625	2839	291	1067	138	639	368	941	188	250	79	283
AR	NM_000044.2	Endogenous	29	111	2316	459	1677	179	603	1291	12	1482	307	1521	743	1725	2207	1474	1104	1513	755	1034
ASPM	NM_018136.4	Endogenous	1549	1916	1237	239	340	384	94	129	1371	910	261	357	66	190	237	281	97	280	82	273
AURKA	NM_003600.2	Endogenous	1018	1487	1188	1854	463	346	174	255	1143	1144	436	425	137	405	364	509	525	392	266	424
BAG1	NM_004323.3	Endogenous	533	427	619	264	217	243	173	500	1759	720	136	633	165	541	540	771	255	1084	582	134
BCL2	NM_000633.2	Endogenous	1571	136	187	1182	386	91	458	484	61	1462	275	408	114	819	433	348	832	919	663	293
BIRC5	NM_001012270.1	Endogenous	3753	1272	1296	590	547	1454	242	223	1662	3653	936	574	141	1129	224	1075	270	530	98	653
BLVRA	NM_000712.3	Endogenous	1543	1275	2254	1961	4376	780	944	1375	1254	7466	1866	1940	786	1686	2788	1774	1285	1886	653	2066
BOC	NM_001301861.1	Endogenous	714	1353	517	762	655	1727	355	968	295	864	828	694	232	623	617	1088	1383	1085	2157	605
BRCA1	NM_007294.2	Endogenous	118	224	127	66	87	22	32	75	54	211	94	73	20	121	93	55	53	36	47	65
BRCA2	NM_000059.3	Endogenous	753	583	288	206	198	515	125	182	236	696	217	178	72	176	156	267	148	190	84	104
BUB1	NM_004336.3	Endogenous	1071	1811	1050	500	371	572	133	209	1104	1093	307	278	92	373	223	546	165	252	93	304
C2orf54	NM_001085437.2	Endogenous	7	11	6	5	5	3	5	7	6	6	5	4	7	5	2	2	6	6	3	5
CCNB1	NM_031966.2	Endogenous	3820	4434	5729	1498	1449	925	366	477	2610	3825	777	528	201	654	850	1400	719	745	297	756
CCNB2	NM_004701.2	Endogenous	709	260	432	160	130	148	27	86	588	801	83	72	28	115	78	184	60	103	25	56
CCND1	NM_053056.2	Endogenous	414	375	2078	3456	30354	1506	3801	1443	1895	19316	4244	6042	1775	18309	5831	4219	21979	3716	1749	3057
CCNE1	NM_001238.1	Endogenous	743	960	270	102	184	125	43	70	619	335	75	107	44	163	101	117	38	82	47	150
CD19	NM_001178098.1	Endogenous	147	27	15	15	23	21	7	48	15	18	24	8	4	9	17	34	13	14	11	51
CD2	NM_001767.2	Endogenous	191	129	78	102	55	26	51	157	51	35	153	50	11	29	34	63	42	91	35	115
CD27	NM_001242.3	Endogenous	551	438	308	306	244	142	101	424	158	173	261	130	46	114	204	229	179	246	163	632
CD274	NM_014143.2	Endogenous	769	215	95	97	72	88	30	108	142	91	142	65	50	52	144	67	50	85	69	116
CD3D	NM_000732.4	Endogenous	19	15	19	21	11	14	4	15	23	11	14	14	14	10	10	8	10	11	9	12
CD3G	NM_000073.2	Endogenous	320	186	114	107	94	44	31	233	66	61	169	57	12	41	61	95	81	111	53	187
CD4	NM_000616.3	Endogenous	1226	968	788	1360	543	582	639	1243	715	876	1227	792	399	320	515	526	472	767	261	1297
CD40	NM_001250.4	Endogenous	2543	452	274	344	533	248	108	419	261	493	359	335	161	140	230	325	310	304	246	454
CD68	NM_001040059.1	Endogenous	246	251	249	383	147	176	136	345	209	292	325	312	171	83	137	180	98	203	68	346
CD7	NM_006137.6	Endogenous	420	184	77	89	142	46	28	187	527	37	181	39	7	35	32	62	65	99	34	156
CD79A	NM_001783.3	Endogenous	1523	303	219	101	230	103	115	614	160	16	390	19	22	79	278	445	220	260	406	1295
CD84	NM_001184882.1	Endogenous	169	37	44	74	33	14	26	76	32	37	52	51	30	23	32	19	29	59	18	68
CD86	NM_006889.3	Endogenous	513	375	322	631	200	248	190	337	405	450	536	298	145	97	221	203	188	361	88	540
CD8A	NM_001768.5	Endogenous	1147	529	173	416	272	105	81	485	83	141	564	170	6	106	149	176	186	418	114	273
CDC20	NM_001255.2	Endogenous	2007	1976	2392	767	626	1527	169	308	1773	1666	381	301	109	407	328	879	242	243	132	184
CDC6	NM_001254.3	Endogenous	824	1800	969	273	870	360	177	292	534	1324	360	341	97	676	315	258	269	293	148	579
CDCA5	NM_080668.3	Endogenous	1140	923	791	302	214	437	148	154	739	1168	131	222	79	381	114	190	163	155	33	177
CDCA8	NM_018101.2	Endogenous	686	1501	825	266	215	318	84	117	594	845	133	135	59	182	131	172	118	122	76	98
CDH3	NM_001793.4	Endogenous	340	196	556	128	207	942	88	135	2014	472	293	169	142	64	121	172	200	637	328	107
CDKN3	NM_005192.3	Endogenous	693	1070	997	225	300	227	95	235	1318	1248	156	181	61	320	194	322	107	277	56	227
CENPA	NM_001042426.1	Endogenous	291	545	505	127	166	274	51	63	494	598	75	99	24	191	63	148	64	78	17	76
CENPF	NM_016343.3	Endogenous	2506	2740	2715	558	745	779	257	275	2703	1710	640	833	222	560	494	853	261	578	195	676
CEP55	NM_001127182.1	Endogenous	1325	584	1041	154	283	335	73	126	1031	1002	206	161	47	232	152	165	109	217	44	228
CLUAP1	NM_015041.2	Endogenous	290	580	626	567	441	346	240	278	287	670	518	431	119	437	453	610	454	841	600	364
CNTNAP2	NM_014141.4	Endogenous	83	46	85	29	27	51	21	47	82	64	27	27	27	44	38	29	36	50	46	67
CREB3L4	NM_130898.2	Endogenous	225	1466	3128	926	688	470	410	1097	519	865	408	1303	686	881	1916	900	973	3105	2098	329
CRYAB	NM_001885.1	Endogenous	2807	1295	373	1241	1219	18773	655	998	5167	646	638	944	321	596	652	966	1747	1666	1974	1061
CTLA4	NM_005214.3	Endogenous	613	386	167	276	149	112	53	229	132	103	433	77	34	57	62	149	99	193	80	418
CX3CL1	NM_002996.3	Endogenous	408	496	373	467	537	2292	266	602	657	361	441	687	364	271	353	310	441	1713	756	229
CXCL13	NM_006419.2	Endogenous	5441	770	9289	133	247	189	138	2727	218	107	259	159	56	109	192	292	127	738	148	1328
CXCL8	NM_000584.2	Endogenous	165	1444	433	119	62	534	72	80	2535	290	142	87	234	56	56	87	62	962	95	205
CXCL9	NM_002416.1	Endogenous	15211	5523	865	598	2401	398	197	3254	1411	503	3032	350	44	242	307	1048	939	611	159	2648
CXCR6	NM_006564.1	Endogenous	313	228	66	107	72	25	36	99	78	48	161	76	9	53	48	80	47	128	63	167
CXXC5	NM_016463.7	Endogenous	561	5091	3469	7049	5897	420	2262	1519	393	7420	1017	1833	1291	4713	3058	1411	3288	2947	1460	2221
DGKD	NM_003648.2	Endogenous	582	1636	1474	1196	2499	592	448	973	1166	1970	449	1222	753	1470	1619	1575	1212	1474	1014	809
DNAJC12	NM_021800.2	Endogenous	100	3320	279	1595	1825	237	539	2987	209	980	333	1564	194	3870	1776	764	4130	5294	3006	939
DNALI1	NM_003462.3	Endogenous	153	749	512	706	263	62	275	278	74	422	278	307	152	532	286	467	464	733	605	221
E2F1	NM_005225.1	Endogenous	1693	1119	921	288	515	170	267	151	899	783	243	212	48	446	159	304	172	212	64	183
EAF2	NM_018456.4	Endogenous	250	304	279	100	57	80	48	124	119	129	68	179	30	140	98	247	126	121	111	151
EGFR	NM_005228.3	Endogenous	1787	1607	254	290	424	1468	244	431	3499	608	391	325	136	342	339	588	551	576	1021	342
EOMES	NM_005442.2	Endogenous	144	106	47	105	54	15	13	123	33	101	119	52	5	14	44	40	36	53	42	93
ERBB2	NM_001005862.1	Endogenous	1281	1395	2539	2382	3342	1516	1757	1456	1919	7544	1566	5016	1395	4661	4584	2368	3458	3829	4598	2990
ERBB3	NM_001005915.1	Endogenous	142	361	240	242	286	92	100	105	51	450	54	166	101	311	257	357	153	305	217	98
ERBB4	NM_001042599.1	Endogenous	9	59	159	157	52	85	58	93	6	14	54	129	51	671	161	33	596	277	670	68
ESR1	NM_000125.2	Endogenous	117	422	2359	4320	3498	189	967	2489	218	4239	3264	1357	3790	13541	3909	5779	16759	6194	3769	3456
ETFA	NM_001127716.1	Endogenous	4610	5578	1883	3690	2566	1469	718	1690	3059	9298	1169	1474	1715	1248	2836	2136	2047	2216	1434	1268
EXO1	NM_003686.3	Endogenous	731	966	833	138	239	508	67	87	419	646	219	229	69	159	147	198	93	225	84	254
F12	NM_000505.3	Endogenous	356	806	593	107	522	265	100	69	190	413	90	102	105	56	209	335	47	488	223	224
FA2H	NM_024306.2	Endogenous	165	305	177	95	188	39	70	262	1041	1422	46	49	54	113	127	240	529	95	92	38
FGFR1	NM_015850.2	Endogenous	236	2263	535	1150	622	615	310	415	533	3404	646	2310	269	761	674	978	1133	1346	1304	515
FGFR2	NM_000141.4	Endogenous	22	149	943	456	1733	565	111	358	162	50	105	70	73	310	349	580	109	737	875	471
FGFR4	NM_002011.3	Endogenous	27	275	209	136	25	63	10	11	41	150	24	196	50	219	88	207	35	144	105	38
FHOD1	NM_013241.2	Endogenous	405	739	797	1065	709	510	195	568	582	1930	460	698	344	350	716	410	596	782	391	623
FOXA1	NM_004496.2	Endogenous	503	20633	18836	12771	13195	1152	6342	10158	866	22737	5428	9726	9440	20521	15601	14331	15337	15480	12309	7706
FOXC1	NM_001453.1	Endogenous	541	111	66	122	91	671	72	79	648	108	71	81	42	83	84	84	107	103	91	95
GABRP	NM_014211.2	Endogenous	6186	33	16	51	193	4702	190	258	90	14	592	87	11	130	85	171	27	414	775	59
GAPD	NM_001256799.1	Endogenous	77144	68896	171164	24577	40637	80777	12359	25554	153752	78662	33020	27079	20128	40917	45568	18685	26822	60336	28388	41496
GARS	NM_002047.2	Endogenous	4105	4588	3261	1609	1739	2662	523	1127	2762	2257	766	1719	858	1533	1751	1265	1261	1829	1006	1352
GATA3	NM_001002295.1	Endogenous	1273	4645	18572	31033	26379	1879	4892	8777	886	28482	7784	8242	4432	18496	16915	15496	16346	21131	14463	11510
GNLY	NM_012483.2	Endogenous	931	444	145	299	351	87	155	726	1830	182	675	167	20	63	144	134	103	125	195	275
GPNMB	NM_001005340.1	Endogenous	4592	3687	5583	3765	5006	3795	878	2302	3321	5450	8234	8362	2973	1374	2641	3830	2484	3256	2876	5588
GPR160	NM_014373.1	Endogenous	484	4017	2049	1646	647	538	597	794	109	3181	272	599	625	1266	1566	1860	1458	934	743	876
GRB7	NM_001030002.1	Endogenous	313	785	428	397	834	230	311	348	217	1408	270	452	89	622	314	337	333	583	614	206
GSDMB	NM_001042471.1	Endogenous	842	1809	654	520	907	592	200	350	194	835	598	401	97	1123	296	527	598	318	279	577
GZMA	NM_006144.2	Endogenous	786	1129	181	217	207	89	50	616	971	146	460	160	9	38	142	199	118	263	129	347
GZMB	NM_004131.3	Endogenous	926	267	78	77	160	87	47	595	394	36	170	20	6	29	31	61	73	112	39	94
HLA-C	NM_002117.4	Endogenous	20577	11950	5057	11503	3000	13266	2269	7600	20674	6935	4513	4393	5077	2078	12411	3919	3505	11733	4721	12309
ID4	NM_001546.2	Endogenous	74	574	244	301	273	2155	494	564	330	532	475	320	90	1286	2285	776	1080	1073	1458	188
IGJ	NM_144646.3	Endogenous	9050	2994	2326	5994	4226	2568	8130	21397	4531	133	2496	598	148	7825	9085	11062	6799	15858	31057	8740
IGKC	ENST00000390237.1	Endogenous	397946	67969	70936	57450	40299	38349	53751	147867	108646	3482	94128	6369	14209	41930	92194	149281	74213	120236	137346	439335
IGL	AY172960.1	Endogenous	5787	1192	2434	1794	2666	1120	1367	5704	2391	113	5289	215	12	771	4682	2597	1154	6673	5205	4683
IGLV3-25	ENST00000390305.1	Endogenous	43404	691	140	162	386	158	93	1192	222	90	9169	32	25	85	335	211	368	495	734	1657
IL18R1	NM_003855.3	Endogenous	203	417	141	138	113	132	68	357	117	113	279	216	99	161	203	193	349	232	121	254
IL23A	NM_016584.2	Endogenous	89	9	7	15	6	5	5	14	11	12	6	3	5	19	8	6	10	7	8	8
IL2RG	NM_000206.1	Endogenous	4618	1084	612	667	624	314	173	1777	581	202	1044	283	83	220	377	512	409	689	332	1240
IL34	NM_152456.1	Endogenous	96	79	65	70	140	205	48	130	83	67	126	46	43	109	63	86	123	174	137	108
IRF1	NM_002198.2	Endogenous	1210	736	198	298	279	129	178	327	540	221	387	160	55	142	217	175	182	336	116	352
IRF4	NM_002460.1	Endogenous	1951	250	260	279	282	193	144	587	257	55	580	83	41	232	346	407	218	417	468	1762
IRF8	NM_002163.2	Endogenous	2393	1121	900	1237	889	484	601	1850	909	1044	1446	811	292	327	649	569	543	1118	417	1416
ISG20	NM_002201.5	Endogenous	2596	1276	1477	1266	822	1230	570	1843	1896	2004	1077	383	360	383	737	1350	928	1547	733	1107
ITK	NM_005546.3	Endogenous	288	146	91	111	91	40	49	294	134	47	216	59	12	32	46	76	112	141	47	202
KCTD9	NM_017634.2	Endogenous	676	1297	498	686	629	826	344	342	1299	696	405	603	323	521	788	411	499	964	548	534
KIF23	NM_138555.1	Endogenous	1923	980	1131	435	526	397	135	223	1085	1458	328	353	89	402	186	441	211	257	84	191
KIF2C	NM_006845.3	Endogenous	1063	1251	855	286	358	472	84	152	966	1265	175	169	46	291	153	282	147	150	82	126
KLK5	NM_001077491.1	Endogenous	3	18	15	21	37	1160	30	23	883	16	70	37	5	30	66	150	56	258	191	14
KLRB1	NM_002258.2	Endogenous	271	299	131	166	141	80	71	470	233	112	203	120	21	92	105	183	126	259	145	273
KLRD1	NM_001351060.1	Endogenous	22	31	19	15	18	17	4	24	33	18	19	18	11	18	10	10	16	24	9	20
KRT14	NM_000526.4	Endogenous	4115	41	72	312	1231	1874	560	975	1756	41	1242	633	20	299	1367	2110	822	6967	3812	244
KRT17	NM_000422.2	Endogenous	1121	472	104	388	1393	8722	642	789	132793	65	1526	981	6	336	1192	1301	216	10258	2514	340
KRT18	NM_000224.2	Endogenous	7743	18749	27244	33275	12206	4505	6255	15254	3859	56651	11489	9583	9443	23714	25485	20419	14632	17818	12378	9883
KRT5	NM_000424.2	Endogenous	1610	41	24	110	510	1775	423	385	8276	16	659	190	5	221	398	674	315	1960	932	133
KRT6B	NM_005555.3	Endogenous	257	14	17	38	78	1278	36	46	16178	16	315	92	9	26	58	133	34	789	66	28
KYNU	NM_003937.2	Endogenous	2056	248	368	270	162	313	75	211	2266	4397	307	177	329	57	112	203	222	243	102	303
LAX1	NM_001136190.1	Endogenous	622	191	128	128	94	73	45	245	112	47	219	87	34	56	112	171	129	170	103	395
LGALS9	NM_002308.3	Endogenous	1009	2108	1214	942	409	695	566	681	1020	853	983	501	336	295	532	419	340	663	243	727
LY9	NM_001033667.1	Endogenous	378	169	126	142	155	64	46	403	50	51	351	70	14	43	69	165	106	200	126	272
MAGED2	NM_014599.4	Endogenous	544	4007	3784	12374	10256	2271	2379	2481	1560	8765	2158	5359	2333	17844	4743	5622	9217	4811	2534	2202
MAPT	NM_001123066.2	Endogenous	14	94	1953	339	2028	53	494	1221	27	1102	270	2155	420	3684	2759	179	1251	880	2067	734
MDM2	NM_001145337.1	Endogenous	650	962	586	990	569	263	246	454	251	856	520	484	351	1653	597	741	1072	594	398	505
MELK	NM_014791.2	Endogenous	1221	1271	1316	275	261	246	118	106	1046	1159	142	365	76	251	142	664	167	148	43	134
MFSD2A	NM_032793.4	Endogenous	334	1927	693	122	325	230	147	66	116	221	73	65	91	30	156	92	78	266	192	114
MIA	NM_006533.2	Endogenous	2150	49	53	42	84	2727	132	103	266	53	128	71	18	148	91	125	23	428	259	45
MID1	NM_000381.3	Endogenous	733	226	593	102	170	607	67	171	715	182	266	83	52	123	211	145	175	229	326	169
MKI67	NM_001145966.1	Endogenous	2237	1266	1356	404	308	388	111	299	1412	1389	247	244	69	448	246	303	190	275	104	327
MLPH	NM_001042467.1	Endogenous	20	530	330	400	676	56	362	564	44	364	163	285	285	938	562	299	312	743	652	238
MMP1	NM_002421.3	Endogenous	192	1134	1004	63	126	75	15	10	2288	436	112	618	127	37	17	51	19	615	11	192
MMP11	NM_005940.3	Endogenous	206	5084	10794	2109	11053	5044	1387	415	1965	9112	4430	16071	7955	5494	3364	2412	1087	4885	184	9104
MND1	NM_032117.3	Endogenous	378	473	481	82	126	301	60	103	410	434	95	116	39	131	126	143	110	116	72	142
MPHOSPH6	NM_005792.2	Endogenous	809	794	1500	885	617	584	293	871	1590	1229	335	323	364	658	517	445	640	967	829	418
MRAS	NM_012219.3	Endogenous	448	398	334	562	461	1225	132	243	404	663	301	343	146	252	335	354	483	418	336	389
MRPL19	NM_014763.3	Endogenous	1553	3022	2906	1921	1627	1500	638	1325	1959	2742	863	1253	731	1197	1919	1371	1750	1757	1459	1209
MSLN	NM_013404.3	Endogenous	835	112	79	49	43	1421	11	12	14490	14	26	13	13	18	18	40	28	27	32	18
MUCL1	NM_058173.2	Endogenous	446	235	4117	497	668	504	395	3772	46	5880	430	260	95098	399	2298	240	36	39	3145	37
MYBL2	NM_002466.2	Endogenous	2169	2333	3450	523	4574	734	216	176	1569	5239	907	485	93	921	259	1870	215	357	73	673
MYC	NM_002467.3	Endogenous	3121	206	2634	488	1577	957	256	836	1613	1581	332	735	66	1019	356	375	971	753	865	487
NAT1	NM_000662.4	Endogenous	67	442	888	5539	129	52	840	1724	40	245	706	62	1549	121	5635	270	102	3424	2144	1030
KNTC2	NM_006101.2	Endogenous	45	30	32	11	12	29	9	12	36	25	19	12	17	18	15	11	9	15	15	15
NDRG2	NM_016250.2	Endogenous	398	1256	1026	881	1013	3025	1067	1077	1507	918	755	463	256	797	909	973	1014	1099	2486	1031
NECTIN4	NM_030916.2	Endogenous	2783	1112	2082	1141	3403	1546	303	243	3298	1385	323	1357	598	713	1694	957	494	2382	2503	984
NEK2	NM_002497.3	Endogenous	882	1978	2243	442	764	428	211	191	1225	1211	630	466	122	412	344	943	195	489	172	500
NFIB	NM_005596.2	Endogenous	3612	1301	6244	2180	1014	4947	943	1614	1978	740	1119	1350	242	862	517	1504	2291	2538	3860	470
NQO1	NM_000903.2	Endogenous	627	4935	8598	1521	5024	1019	667	1686	603	2914	1893	640	495	1881	2061	2936	254	1868	1837	2768
NTN3	NM_006181.2	Endogenous	62	374	111	50	29	70	21	25	89	43	57	33	19	27	31	19	35	42	35	34
CDCA1	NM_031423.3	Endogenous	716	1223	760	271	610	293	98	201	877	893	219	244	53	198	174	271	97	629	97	219
ORC6L	NM_014321.2	Endogenous	585	410	365	126	227	397	42	115	355	773	102	76	50	232	66	200	145	85	29	142
ORMDL3	NM_139280.1	Endogenous	1629	7436	2730	2494	4149	1731	1039	1294	743	2752	1818	1719	681	3097	2073	2266	2732	1706	1880	2457
PDCD1	NM_005018.1	Endogenous	224	89	18	41	36	13	3	54	36	25	33	22	8	16	20	32	36	43	24	79
PGR	NM_000926.4	Endogenous	17	69	2284	129	425	48	683	3096	35	124	1130	1729	133	728	3628	81	632	1838	5210	1657
PHGDH	NM_006623.3	Endogenous	5874	3262	3635	501	290	4609	286	255	3608	215	348	204	521	270	492	481	282	566	595	764
PIM2	NM_006875.2	Endogenous	2722	819	592	827	1025	486	390	1200	730	555	956	215	127	337	389	1199	614	1117	707	1655
PNMT	NM_002686.3	Endogenous	25	27	32	22	16	25	18	17	22	30	21	22	13	12	11	10	15	17	20	11
POU2AF1	NM_006235.2	Endogenous	812	90	102	69	63	42	53	210	100	20	117	32	14	57	104	151	77	142	138	337
PSMC4	NM_006503.2	Endogenous	2035	3103	2133	1735	2459	1761	589	1118	1930	3008	1362	1332	939	1988	1955	1385	1021	2464	1079	1704
PSMD3	NM_002809.2	Endogenous	1665	3602	2829	2048	3342	1584	903	1520	1663	5118	2249	1960	874	3364	2008	1986	2618	2056	1986	2584
PTTG1	NM_004219.2	Endogenous	1899	3816	3069	606	1123	972	233	459	1900	2186	650	438	155	1285	493	729	291	472	155	552
PUM1	NM_001020658.1	Endogenous	2382	4362	2520	2315	1938	1976	731	1435	2553	3838	1098	1663	836	1578	2013	1414	1920	2026	1989	1160
RAD51	NM_133487.2	Endogenous	320	168	244	84	112	118	40	69	233	465	43	66	13	125	55	82	96	70	34	72
RB1	NM_000321.1	Endogenous	535	3416	1904	1487	2828	1542	621	1788	353	3363	797	1511	658	1201	1493	1020	1375	1480	1307	962
RPLP0	NM_001002.3	Endogenous	78874	25887	56087	18631	20483	23809	15454	52283	34948	63574	14659	19851	11880	42452	33921	20499	38466	53818	39532	34741
RRAGA	NM_006570.4	Endogenous	1358	3542	2420	2001	1809	1308	820	1478	1898	3628	887	2220	979	1786	2068	1259	1887	1929	1624	1415
RRM2	NM_001034.1	Endogenous	1742	4181	2914	874	986	775	282	714	2168	6078	535	422	315	637	526	1184	348	681	177	304
S100A9	NM_002965.2	Endogenous	614	16891	780	229	303	612	175	172	37775	298	442	267	171	70	1220	527	243	804	4200	342
SERPINB5	NM_002639.4	Endogenous	18	108	37	16	40	348	26	52	1482	197	38	31	7	18	54	52	34	151	142	48
SF3A1	NM_001005409.1	Endogenous	1228	1854	1354	936	1174	839	451	907	805	1803	525	752	533	801	901	834	1131	1134	1011	652
SFRP1	NM_003012.3	Endogenous	5318	254	48	378	565	7866	1152	1543	7041	34	642	111	18	514	353	1185	858	1220	3821	289
SH2D1A	NM_002351.4	Endogenous	460	209	134	175	122	69	62	258	90	68	277	84	19	73	104	112	99	158	115	248
SIAH2	NM_005067.5	Endogenous	2142	1103	4831	1868	3344	904	552	2924	1063	1089	1625	940	641	2917	6362	1027	647	4371	1915	1844
SLAMF1	NM_003037.2	Endogenous	510	155	109	129	106	60	42	305	64	41	206	62	10	45	55	146	82	125	105	235
SLC39A6	NM_001099406.1	Endogenous	1661	1933	3545	18071	43478	4008	9515	6618	5444	13677	8379	9640	3999	9245	35373	20761	16026	34402	30131	29411
SPDEF	XM_011514457.1	Endogenous	42	900	2747	1703	1133	382	504	1028	67	1729	410	1081	929	2054	1780	1015	1367	1668	1427	316
STARD3	NM_001165938.1	Endogenous	404	855	464	613	759	440	384	508	438	1727	558	711	240	947	499	347	721	472	502	614
STAT1	NM_007315.3	Endogenous	14089	15783	4210	14681	3578	6563	1532	5208	8571	6407	8230	3079	1691	3664	5522	4532	2360	7891	1750	4708
STAT4	NM_003151.2	Endogenous	335	272	154	254	201	87	80	431	154	98	473	160	32	104	111	204	208	301	142	280
TCAP	NM_003673.3	Endogenous	69	119	37	64	78	54	36	48	39	129	52	84	28	102	33	34	70	45	40	48
TFCP2L1	NM_014553.2	Endogenous	575	782	1188	625	3758	1657	105	434	2863	131	116	655	29	1116	222	390	1021	145	322	255
THSD4	NM_024817.2	Endogenous	37	387	951	3374	2496	124	642	742	212	2612	416	803	555	3180	1700	2262	2355	1217	1105	394
TMEM45B	NM_138788.3	Endogenous	21	557	69	138	26	26	12	247	34	145	32	33	39	19	77	17	20	98	55	35
TNFRSF17	NM_001192.2	Endogenous	265	39	55	43	39	27	34	125	36	11	78	12	6	51	58	80	46	85	158	223
TOP2A	NM_001067.3	Endogenous	2865	6594	2432	838	2490	731	297	504	1926	4475	1368	1416	153	1407	628	788	648	349	195	1047
TROP2	NM_002353.2	Endogenous	2314	3323	6139	3555	9354	6271	2545	2969	13524	11886	1519	1795	4307	3614	12700	10220	4944	6192	6624	3683
TRPV6	NM_018646.2	Endogenous	81	299	643	57	51	289	32	53	579	23	52	17	327	13	55	27	18	172	93	25
TSPAN13	NM_014399.3	Endogenous	1579	14769	10627	11952	16519	3988	2447	5648	3462	11866	8709	11869	5802	18128	12238	15318	13252	9067	4773	7993
TTK	NM_003318.3	Endogenous	1074	1049	1007	226	132	366	39	119	744	812	114	188	49	462	131	144	125	149	78	107
TYMS	NM_001071.1	Endogenous	4414	2055	2588	1502	1547	1885	424	619	2395	2533	966	628	165	922	674	1177	682	890	292	732
UBE2C	NM_007019.2	Endogenous	4444	4113	4565	1937	4458	1240	821	716	3697	4381	1164	1297	435	2351	1489	2336	1766	1292	516	880
UBE2T	NM_014176.3	Endogenous	1493	2738	2880	467	576	1009	230	282	1590	1615	528	554	103	454	550	752	510	878	375	656
XBP1	NM_005080.2	Endogenous	9030	17160	68661	39453	42188	6670	21149	34532	4731	56381	12921	39207	44012	47758	39912	35381	45555	48480	35191	18512
ZNF552	NM_024762.3	Endogenous	422	1218	3406	3236	6384	532	2572	1681	529	1058	1616	734	1263	3313	3984	1469	8797	3168	1815	1137
NEG_A	ERCC_00096.1	Negative	13	17	10	11	11	8	6	4	26	11	8	7	8	2	13	7	5	9	7	6
NEG_B	ERCC_00041.1	Negative	5	9	5	4	1	6	2	4	10	11	6	3	10	6	5	6	7	10	7	3
NEG_C	ERCC_00019.1	Negative	16	10	9	8	8	23	7	6	15	16	2	9	12	11	17	7	7	16	12	6
NEG_D	ERCC_00076.1	Negative	9	4	5	2	5	2	3	9	7	4	12	1	6	4	6	3	7	8	7	4
NEG_E	ERCC_00098.1	Negative	24	40	43	28	27	48	10	15	20	45	24	25	8	19	19	23	21	25	17	26
NEG_F	ERCC_00126.1	Negative	5	7	8	6	13	2	2	3	6	4	2	3	7	11	4	3	2	6	4	8
POS_A	ERCC_00034.1	Positive	54144	73170	57039	70169	65497	67995	67733	61871	64763	66521	72144	78615	65970	75487	63885	65661	68575	69212	65806	60523
POS_B	ERCC_00112.1	Positive	13882	18804	14917	17972	17145	17951	17173	16049	16634	17219	18906	20227	16770	19469	16120	16853	17828	18058	16923	15646
POS_C	ERCC_00002.1	Positive	4295	5809	4463	5710	5357	5489	5482	4907	5160	5328	5934	6333	5294	5948	5196	5397	5581	5570	5285	4583
POS_D	ERCC_00092.1	Positive	1147	1512	1172	1429	1379	1405	1393	1254	1318	1441	1412	1580	1314	1520	1309	1388	1442	1468	1365	1213
POS_E	ERCC_00035.1	Positive	289	421	308	399	353	374	358	301	364	353	378	380	362	407	355	332	320	347	350	297
POS_F	ERCC_00117.1	Positive	104	113	106	98	85	86	83	92	85	89	89	88	69	94	98	79	90	100	96	110
