# Supplementary material for: Patritumab deruxtecan in HER2-negative breast cancer: part B results of the window-of-opportunity SOLTI-1805 TOT-HER3 trial and biological determinants of early response
Source: Nat Commun. 2024 Jul 11;15:5826. doi: 10.1038/s41467-024-50056-y (PMC11239918; doi:10.1038/s41467-024-50056-y)
Supplement: Supplementary file 11 — Source data [file 41467_2024_50056_MOESM11_ESM.xlsx]

## Sheet: Fig 1c
ID	Timepoint	CelTIL score	Clinical response
Pt001	Day 21	2	0
Pt001	Baseline	-23	0
Pt002	Day 21	-9	1
Pt002	Baseline	-30.7	1
Pt003	Day 21	-54.7	NA
Pt003	Baseline	-21.5	NA
Pt004	Day 21	-25.5	1
Pt004	Baseline	-50.7	1
Pt005	Day 21	-6	1
Pt005	Baseline	-47	1
Pt006	Day 21	-1	0
Pt006	Baseline	-62.7	0
Pt007	Day 21	72	1
Pt007	Baseline	-43	1
Pt008	Day 21	72	1
Pt008	Baseline	-14	1
Pt009	Day 21	-38.1	0
Pt009	Baseline	-45.5	0
Pt010	Day 21	-6	1
Pt010	Baseline	-45.5	1
Pt011	Day 21	-58.7	NA
Pt011	Baseline	-30.7	NA
Pt012	Day 21	-39	1
Pt012	Baseline	-37.5	1
Pt013	Day 21	-30.7	NA
Pt013	Baseline	-15	NA
Pt014	Day 21	-35	0
Pt014	Baseline	-30.7	0
Pt015	Day 21	-43	1
Pt015	Baseline	-43	1
Pt016	Day 21	38	NA
Pt016	Baseline	-46	NA
Pt017	Day 21	-26.7	0
Pt017	Baseline	-30.7	0
Pt018	Day 21	11.6	0
Pt018	Baseline	-15	0
Pt019	Day 21	-8.5	1
Pt019	Baseline	-23	1
Pt020	Day 21	-35	NA
Pt020	Baseline	-47	NA
Pt021	Day 21	-20.5	1
Pt021	Baseline	-53.5	1
Pt022	Day 21	45	1
Pt022	Baseline	7	1
Pt023	Day 21	-2.7	NA
Pt023	Baseline	-22.7	NA
Pt024	Day 21	4	1
Pt024	Baseline	-4	1
Pt025	Day 21	0	1
Pt025	Baseline	-25	1
Pt026	Day 21	-49.5	0
Pt026	Baseline	-45.5	0
Pt027	Day 21	116.28	1
Pt027	Baseline	-47	1
Pt028	Day 21	-21.5	0
Pt028	Baseline	-0.6	0
Pt029	Day 21	-54.7	0
Pt029	Baseline	-33.5	0
Pt030	Day 21	-42	NA
Pt030	Baseline	-54.7	NA
Pt031	Day 21	-62.7	NA
Pt031	Baseline	-54.7	NA
Pt032	Day 21	-66.7	0
Pt032	Baseline	-61.5	0
Pt033	Day 21	-51	0
Pt033	Baseline	-62.7	0
Pt034	Day 21	-8	0
Pt034	Baseline	-26	0
Pt035	Day 21	-34.7	0
Pt035	Baseline	-34.7	0
Pt036	Day 21	-49.5	0
Pt036	Baseline	-53.5	0
Pt037	Day 21	59	1
Pt037	Baseline	-34	1
Pt038	Day 21	-46.7	1
Pt038	Baseline	-22.7	1
Pt039	Day 21	-25.5	0
Pt039	Baseline	-25.5	0
Pt040	Day 21	-43	0
Pt040	Baseline	-26	0
Pt041	Day 21	-53.5	NA
Pt041	Baseline	-27	NA
Pt042	Day 21	-49.5	1
Pt042	Baseline	-41.5	1
Pt043	Day 21	-30.7	0
Pt043	Baseline	-62.7	0
Pt044	Day 21	-33.5	0
Pt044	Baseline	-22.7	0
Pt045	Day 21	-62.7	1
Pt045	Baseline	-35	1
Pt046	Day 21	-49.5	0
Pt046	Baseline	-54.7	0
Pt047	Day 21	-45.5	0
Pt047	Baseline	-50.7	0
Pt048	Day 21	-46.7	0
Pt048	Baseline	-53.5	0
Pt049	Day 21	-21.5	0
Pt049	Baseline	-34.7	0
Pt050	Day 21	-38.7	1
Pt050	Baseline	-30.7	1
Pt051	Day 21	-1.5	NA
Pt051	Baseline	-18.7	NA
Pt052	Day 21	-62.7	NA
Pt052	Baseline	-31	NA
Pt053	Day 21	-62.7	0
Pt053	Baseline	-58.7	0
Pt054	Day 21	0	1
Pt054	Baseline	-50.7	1
Pt055	Day 21	-62.7	1
Pt055	Baseline	-41.5	1
Pt056	Day 21	48.08	1
Pt056	Baseline	-23	1
Pt057	Day 21	30	1
Pt057	Baseline	-32.5	1
Pt058	Day 21	-29.5	NA
Pt058	Baseline	-17.5	NA
Pt059	Day 21	-36	0
Pt059	Baseline	-43	0
Pt060	Day 21	-6.7	1
Pt060	Baseline	-22.7	1
Pt061	Day 21	-27	NA
Pt061	Baseline	-21.5	NA
Pt062	Day 21	-54.7	0
Pt062	Baseline	-53.5	0
Pt063	Day 21	-33.5	NA
Pt063	Baseline	-33.5	NA
Pt064	Day 21	-70.7	0
Pt064	Baseline	-62.7	0
Pt065	Day 21	-61.5	0
Pt065	Baseline	-43	0
Pt066	Day 21	-17	1
Pt066	Baseline	-35	1
Pt067	Day 21	-46.7	0
Pt067	Baseline	-41.5	0
Pt068	Day 21	-43	0
Pt068	Baseline	4	0
Pt069	Day 21	-62.7	0
Pt069	Baseline	-49.5	0
Pt070	Day 21	0	0
Pt070	Baseline	-38	0
Pt071	Day 21	-25.5	0
Pt071	Baseline	-49.5	0
Pt072	Day 21	92	1
Pt072	Baseline	30	1
Pt073	Day 21	7	0
Pt073	Baseline	-62.7	0
Pt074	Day 21	-46.7	1
Pt074	Baseline	-25.5	1
Pt075	Day 21	-22.7	1
Pt075	Baseline	-49.5	1
Pt076	Day 21	-22	0
Pt076	Baseline	-49.5	0
Pt077	Day 21	-61.5	NA
Pt077	Baseline	-70.7	NA
Pt078	Day 21	117	1
Pt078	Baseline	69	1
Pt079	Day 21	62	0
Pt079	Baseline	-43	0
Pt080	Day 21	54	1
Pt080	Baseline	-43	1
Pt081	Day 21	17	NA
Pt081	Baseline	-22	NA
Pt082	Day 21	-22.7	1
Pt082	Baseline	-54.7	1
Pt083	Day 21	-30	0
Pt083	Baseline	-46.7	0
Pt084	Day 21	-41.5	1
Pt084	Baseline	-46.83	1
Pt085	Day 21	-38.7	0
Pt085	Baseline	-30	0
Pt086	Day 21	-51	0
Pt086	Baseline	-41.5	0
Pt087	Day 21	-51	0
Pt087	Baseline	-41.5	0
Pt088	Day 21	-38.7	0
Pt088	Baseline	-28.5	0
Pt089	Day 21	-34	0
Pt089	Baseline	-19	0
Pt090	Day 21	-30	NA
Pt090	Baseline	-14.83	0
Pt091	Day 21	-65.5	0
Pt091	Baseline	-62.7	0
Pt092	Day 21	-66.7	0
Pt092	Baseline	-50.8	0
Pt093	Day 21	-38.7	0
Pt093	Baseline	-9.5	0
Pt094	Day 21	-54.7	0
Pt094	Baseline	-22.7	0
Pt095	Day 21	-28.4	1
Pt095	Baseline	-27	1
Pt096	Day 21	-62.7	NA
Pt096	Baseline	-14.7	NA
Pt097	Day 21	-70.7	1
Pt097	Baseline	-19	1
Pt098	Day 21	-11	0
Pt098	Baseline	-21.5	0
Pt099	Day 21	1.3	0
Pt099	Baseline	-38.7	0
Pt100	Day 21	-70.7	0
Pt100	Baseline	28	0
Pt101	Day 21	104	0
Pt101	Baseline	88	0
Pt102	Day 21	113	1
Pt102	Baseline	17	1
Pt103	Day 21	59	1
Pt103	Baseline	38	1
Pt104	Day 21	67	0
Pt104	Baseline	85	0
Pt105	Day 21	72	0
Pt105	Baseline	93	0
Pt106	Day 21	9	0
Pt106	Baseline	-43	0
Pt107	Day 21	104	1
Pt107	Baseline	86.5	1
Pt108	Day 21	109	0
Pt108	Baseline	-30	0
Pt109	Day 21	72	0
Pt109	Baseline	-43	0
Pt110	Day 21	84.5	1
Pt110	Baseline	-23.5	1
Pt111	Day 21	-35	NA
Pt111	Baseline	-49.5	NA
Pt112	Day 21	43	0
Pt112	Baseline	-25	0
Pt113	Day 21	52	1
Pt113	Baseline	4	1
Pt114	Day 21	117	1
Pt114	Baseline	85	1

## Sheet: Fig 2a
HER2 IHC	Call	CELTIL response	ANLN	ASPM	AURKA	BIRC5	BUB1	CCNB2	CCNE1	CD274	CDC20	CDCA1	CDCA5	CDCA8	CDKN3	CENPA	CEP55	CX3CL1	CXCL9	E2F1	ERBB2	EXO1	GARS	GRB7	GZMB	ID4	ISG20	KIF2C	MAGED2	MELK	MKI67	MMP1	MYBL2	NAT1	ORC6L	PTTG1	RRM2	SLC39A6	STAT1	THSD4	TTK	UBE2C	UBE2T
0+	LumA	0	-4.96658	-5.61639	-4.31854	-5.12742	-4.89242	-6.78507	-6.66702	-5.29248	-4.9954	-5.40398	-4.8363	-6.19639	-5.79068	-7.02812	-5.88941	-4.29248	0.407735	-5.98895	-3.74238	-6.1098	-3.26785	-6.31249	-4.27666	-5.70884	-2.16649	-5.95081	-2.39863	-6.1098	-5.13809	-8.47437	-3.85525	-1.99986	-6.44757	-4.02481	-3.65164	0.715328	-0.0452803	-3.06498	-6.08206	-3.21228	-4.76288
0+	LumA	0	-4.34948	-4.39901	-5.40432	-4.55869	-5.69206	-6.97868	-7.21969	-7.31655	-5.40966	-5.06862	-6.09416	-6.39901	-5.77223	-7.07708	-6.52069	-5.45857	-3.9338	-6.15556	-3.37013	-5.04768	-3.42848	-5.2433	-5.2673	-6.07708	-2.2948	-6.18269	-1.401	-6.39901	-5.10709	-7.55574	-4.30408	-4.35462	-6.19185	-4.23617	-3.80348	-1.99162	-1.61804	-2.96389	-6.35719	-3.88099	-3.68234
2+	LumA	0	-5.56606	-5.7444	-5.38746	-5.3357	-5.96749	-7.71931	-7.54754	-8.38089	-5.74862	-6.20805	-6.81352	-6.50404	-6.20225	-7.47575	-6.51839	-5.27351	-5.70692	-7.38089	-1.73913	-6.36783	-3.3365	-4.72554	-8.18497	-5.5962	-4.02526	-6.76137	-2.0965	-6.61536	-5.97737	-8.07479	-5.68247	-1.86333	-8.11786	-5.28267	-4.84032	0.5732	-2.67793	-4.28267	-6.63087	-4.03168	-4.43093
0+	LumB	0	-4.68035	-5.70944	-4.87937	-4.2164	-4.54071	-6.14964	-7.08582	-6.75284	-4.30043	-5.25878	-5.64671	-5.42871	-5.18263	-6.13521	-5.5915	-5.83789	-4.08582	-5.6935	-2.66343	-6.20883	-2.8869	-4.74187	-5.89144	-6.27847	-2.38965	-4.97248	-2.2183	-5.68823	-4.59891	-4.95654	-5.00818	-4.48705	-6.60635	-4.00326	-3.97088	1.70127	-1.84411	-2.59705	-6.56709	-3.29441	-4.94391
2+	LumB	0	-4.83709	-5.084	-4.85339	-3.68451	-4.66691	-6.47632	-6.46197	-8.1429	-5.49447	-5.40937	-5.74949	-6.43368	-4.6485	-6.07033	-5.14576	-6.35863	-3.22309	-4.33064	-1.37976	-6.11455	-2.89016	-3.83362	-6.95025	-7.33882	-2.78311	-6.29363	0.0154524	-5.9353	-4.35531	-8.66075	-2.90525	-4.8005	-3.88297	-3.6628	-3.90464	2.09914	-2.03736	-1.4698	-5.83941	-2.03736	-3.48537
1+	LumA	0	-5.50166	-6.33225	-5.3446	-4.5485	-5.27598	-7.54375	-6.68315	-6.3908	-5.32815	-6.58222	-5.66756	-6.37383	-5.66756	-6.70422	-6.68315	-5.35705	-0.578878	-5.39936	-1.57554	-6.27598	-2.96275	-4.06887	-5.28388	-4.28587	-2.93059	-5.85504	-1.26616	-6.02349	-5.47427	-7.90904	-4.46975	-6.80299	-6.2603	-4.3302	-4.34253	0.406767	-1.00909	-2.77487	-6.14782	-3.67924	-5.00378
0+	LumB	0	-4.3823	-4.79976	-5.01537	-4.20061	-4.5619	-6.78045	-6.19549	-9.24758	-4.59357	-5.53091	-5.16511	-5.7728	-5.23438	-6.04964	-5.53091	-5.67683	-5.79201	-5.90041	-2.16543	-5.78045	-2.9913	-5.86336	-8.58015	-5.50532	-5.13047	-5.34069	-2.01198	-5.79201	-4.67326	-8.66261	-4.62079	-3.34423	-6.99519	-3.23898	-3.79879	-1.57848	-1.84871	-3.66882	-6.53414	-3.02784	-4.22782
1+	LumB	0	-3.26897	-3.89156	-4.70686	-3.54098	-3.78789	-6.05324	-6.77386	-7.73378	-3.78918	-4.53343	-4.7764	-5.11625	-4.55074	-5.60168	-4.97816	-3.12109	-4.26005	-4.87104	-1.13468	-5.14882	-3.33302	-3.16372	-8.71415	-5.68998	-2.44787	-4.50998	-1.429	-4.92079	-3.82294	-9.27975	-6.30889	-5.49734	-6.14882	-3.09785	-3.2556	-0.873925	-1.03581	-2.76752	-4.88743	-2.48741	-3.55401
2+	LumA	0	-4.28033	-5.3644	-5.3644	-4.3644	-4.87897	-5.42329	-6.10136	-7.00825	-4.22689	-5.25337	-6.10136	-5.54882	-5.05406	-6.10136	-5.42329	-5.05406	-5.92079	-5.10136	-0.514397	-5.10136	-2.89973	-4.6507	-9.00825	-4.6507	-3.10136	-5.10136	-1.26342	-6.30781	-4.6507	-6.68632	-4.76033	-1.6684	-6.42329	-3.96386	-4.72285	-0.266786	-2.62455	-3.11343	-5.25337	-3.15027	-3.70447
0+	LumB	0	-4.68347	-4.65622	-5.20844	-4.70108	-5.16067	-6.72147	-7.33233	-7.43804	-4.45608	-5.34217	-6.15546	-6.1729	-5.3481	-6.42127	-6.43383	-6.10101	-4.03651	-6.20484	-2.53792	-6.03253	-3.14294	-5.70869	-8.31674	-5.68597	-4.50385	-5.57049	-0.999956	-5.84467	-4.88867	-6.67599	-4.9445	-2.11338	-7.50717	-4.10686	-4.72404	-0.993548	-1.64751	-3.60975	-5.86154	-3.0022	-4.02459
2+	LumA	0	-5.86115	-5.90917	-5.19007	-4.86976	-5.45256	-7.22004	-7.24224	-5.90032	-5.87409	-4.10118	-6.2311	-6.49858	-6.27618	-7.42057	-5.99608	-4.91361	-0.581039	-6.51875	-2.24714	-6.60241	-2.5196	-5.5565	-4.61684	-5.38619	-2.48901	-6.53237	-1.94683	-6.35865	-5.4301	-9.00554	-5.64244	-2.77066	-7.00554	-4.60421	-4.28336	-0.614124	-0.554651	-3.07045	-7.11391	-2.92255	-5.28192
2+	LumA	0	-5.96372	-6.17726	-4.53004	-4.60357	-5.02554	-6.36271	-6.37553	-6.12761	-4.57926	-6.22869	-5.79487	-5.62447	-5.69104	-6.1385	-5.44818	-5.45838	-1.95437	-5.80351	-1.96463	-6.78201	-3.48592	-4.59793	-6.63599	-7.07436	-2.20633	-5.56084	-0.653703	-5.38199	-5.18571	-4.85421	-4.60546	-2.20132	-5.7735	-4.94927	-4.28504	-1.26235	0.0300631	-3.34211	-6.65933	-3.08815	-4.91845
0+	Basal	0	-3.7349	-4.78379	-4.72679	-4.78838	-4.81941	-5.73121	-6.02466	-6.62598	-4.2106	-5.29639	-4.91001	-5.10075	-5.59344	-5.81941	-5.7078	-5.24705	-1.55768	-4.64253	-1.66772	-4.42292	-2.66209	-2.7078	-5.01026	-1.53787	-3.91252	-4.68619	-3.81237	-5.43849	-4.12477	-5.37719	-3.70635	-9.17305	-4.40751	-3.91587	-4.07338	-1.88211	-2.15587	-6.81941	-5.57479	-3.16456	-3.13157
0+	LumB	0	-5.09178	-5.44039	-5.28119	-3.63029	-5.09178	-6.49928	-7.53993	-7.40242	-4.3227	-5.83001	-6.40242	-5.7444	-5.27689	-6.86185	-5.5043	-5.2016	-4.18137	-5.60851	-2.88949	-6.12232	-3.65519	-5.46464	-7.64684	-4.32714	-5.09556	-4.57118	-0.867097	-5.38844	-4.76834	-7.53993	-4.58175	-2.94214	-5.82372	-3.96013	-4.36543	1.37022	-2.67556	-2.57315	-5.42128	-2.8379	-4.27047
2+	LumA	0	-4.94233	-5.24615	-4.97538	-3.49529	-4.98829	-6.76738	-7.14145	-7.52227	-5.19434	-6.03042	-4.9857	-5.85931	-6.15887	-6.92732	-5.4999	-5.82646	-3.89413	-4.64985	-1.86674	-5.54118	-3.64371	-4.77184	-7.46338	-5.71063	-4.11713	-5.35569	-0.0812288	-5.95749	-4.97795	-8.46338	-4.48885	-1.14019	-6.11288	-4.00526	-4.56034	1.73271	-2.26488	-2.48107	-6.63963	-2.73491	-3.95115
1+	LumA	0	-5.18779	-4.47624	-4.77618	-4.38553	-5.10533	-6.67486	-6.75372	-7.6596	-4.61107	-5.05953	-5.83714	-5.97206	-5.62212	-6.91657	-5.53945	-4.95566	-3.38083	-6.16336	-2.03285	-5.6001	-3.08288	-5.18779	-7.92567	-3.85877	-4.35447	-5.41888	-1.36063	-5.69807	-4.69612	-8.8719	-4.2738	-3.63233	-6.31656	-4.24361	-3.89072	-0.804105	-2.141	-3.36063	-5.49813	-2.76185	-3.95566
2+	LumA	0	-5.35241	-5.74472	-5.45932	-5.45194	-5.62371	-7.51206	-7.7091	-7.78125	-5.46674	-6.32519	-6.35241	-6.17183	-6.08937	-8.06665	-6.59092	-5.45194	-4.03323	-6.7268	-1.76116	-6.8572	-3.50632	-4.71792	-7.39423	-4.67005	-4.27224	-6.32519	-1.72513	-6.89673	-5.70033	-9.36621	-6.31176	-2.75037	-7.93737	-5.02226	-6.38015	-0.352407	-2.6103	-3.68295	-6.5748	-3.68727	-4.89673
0+	LumA	0	-5.9037	-5.92908	-5.47198	-4.97241	-5.76011	-7.77537	-7.745	-7.17009	-5.81033	-6.4111	-6.87875	-6.73005	-6.82217	-8.08204	-6.66463	-5.13767	-2.1111	-7.03534	-1.38452	-6.8064	-3.59525	-4.37577	-6.52261	-4.63997	-4.08679	-6.69334	-1.5216	-6.97241	-6.0773	-9.93765	-6.23193	-3.24848	-8.35268	-4.88702	-5.10114	-1.23721	-1.29947	-3.13336	-6.29654	-4.25315	-5.01255
1+	LumA	0	-5.77218	-6.78836	-5.49049	-4.63663	-5.40485	-7.18543	-7.82127	-7.38421	-5.43001	-6.66373	-5.68377	-6.4686	-6.2814	-6.97328	-7.01075	-6.2814	-5.55362	-5.96712	-2.27997	-6.35179	-2.98255	-4.71178	-10.0363	-6.15015	-4.70409	-6.19259	-1.83276	-6.22893	-6.75618	-8.1432	-5.9129	-5.30448	-7.4686	-4.18722	-5.32794	2.41196	-2.38216	-2.73904	-6.44276	-3.35379	-5.12254
2+	LumB	0	-5.41962	-5.8675	-5.443	-4.44772	-5.55064	-7.443	-7.28254	-7.74619	-5.55828	-6.51551	-6.09676	-6.91249	-5.79952	-6.9256	-6.10048	-6.34284	-4.16026	-6.1926	-1.23968	-6.38298	-2.94968	-5.1098	-8.70039	-5.84864	-4.74911	-6.3297	-2.26576	-6.01389	-6.18864	-7.13053	-5.20854	-3.13196	-7.34284	-4.17683	-4.443	1.19996	-1.6045	-3.6649	-7.1926	-3.60829	-5.94217
0+	LumA	0	-5.05752	-4.56237	-4.6466	-4.60645	-5.11514	-7.30603	-7.48437	-7.47177	-5.01576	-5.31445	-5.62029	-5.73606	-5.65548	-7.03186	-5.31164	-4.91212	-4.34859	-4.59104	-1.65548	-5.23778	-3.46239	-3.34715	-8.31726	-5.26198	-5.22186	-5.50669	-0.276542	-5.70993	-4.57748	-8.76267	-4.76075	-2.81791	-7.10781	-4.84558	-4.79174	-1.34428	-2.50508	-3.21725	-6.48437	-2.70485	-3.73136
1+	LumA	0	-4.5289	-4.99367	-4.5624	-4.41962	-4.73717	-7.08113	-6.82737	-6.15221	-4.58681	-5.55275	-5.78157	-6.0401	-5.82737	-6.97421	-5.9112	-4.07766	-1.95661	-5.53364	-1.90582	-5.26587	-2.84493	-4.6941	-6.71548	-4.09857	-3.26587	-5.61164	-1.13096	-6.3553	-4.99367	-7.3553	-5.45964	-3.18538	-6.6941	-4.15586	-4.56725	0.676967	-0.410608	-3.05876	-5.52418	-2.7858	-4.23854
2+	LumB	0	-5.64208	-4.88648	-4.988	-4.15409	-5.33736	-6.88484	-7.39662	-8.62835	-5.56161	-5.37125	-5.89139	-6.16495	-4.6229	-6.98625	-5.68406	-6.46818	-6.40596	-6.04704	-1.31905	-5.13359	-3.86137	-4.07656	-9.46329	-6.88484	-5.54346	-5.88158	-1.52252	-6.44393	-4.97404	-7.80238	-4.52809	-2.31547	-6.98625	-4.88484	-4.26867	0.788221	-2.66993	-3.67063	-5.86218	-3.92623	-3.47676
0+	LumA	0	-5.42423	-5.67098	-5.66352	-4.68601	-5.563	-7.70885	-7.77158	-7.94151	-4.48536	-6.1654	-4.99197	-6.32092	-5.56995	-7.28616	-6.43055	-5.3327	-4.03702	-6.43055	-2.79685	-6.11369	-2.99782	-6.17597	-7.3327	-4.97803	-3.94376	-5.63408	-1.48865	-6.18662	-5.39307	-8.61958	-4.53892	-5.66352	-6.39307	-4.19197	-4.81222	-1.7031	-1.84032	-3.87973	-6.27475	-3.53382	-4.87112
0+	LumA	0	-4.32188	-5.96958	-4.87647	-4.57269	-4.8541	-6.17603	-6.01849	-6.35291	-4.41704	-5.20404	-5.96958	-5.92227	-5.55454	-6.01849	-5.96958	-5.14855	-3.57269	-5.48415	-2.83755	-5.789	-2.88211	-5.51892	-7.17603	-5.09511	-2.01849	-5.29151	-1.81848	-6.01849	-5.29151	-7.17603	-5.789	-5.32188	-6.62854	-3.84304	-4.83207	0.582964	-1.83481	-4.94573	-6.23261	-3.14176	-4.26176
2+	LumA	0	-4.9027	-6.26055	-5.40048	-4.55918	-5.31616	-7.24848	-7.05383	-7.20117	-4.95733	-6.33094	-5.70966	-6.18958	-5.4853	-6.45493	-5.77166	-4.85311	-5.01581	-5.74033	-2.39049	-6.16668	-3.08033	-5.51633	-6.83344	-4.0218	-3.96143	-5.81255	-1.11485	-6.00901	-5.41165	-6.92015	-4.86842	-6.60078	-7.33945	-4.58804	-4.42405	0.476683	-2.00562	-3.3057	-7.06085	-3.22315	-4.89484
1+	LumA	0	-6.73066	-6.59769	-4.84179	-5.64848	-6.15569	-8.38701	-7.48431	-7.48431	-5.87165	-6.86618	-6.34072	-6.66265	-6.45936	-7.60679	-6.37919	-4.97688	-6.33314	-4.98279	-1.92794	-6.10967	-3.33503	-5.18947	-7.07768	-6.94479	-2.46556	-7.16911	0.744567	-6.43484	-5.01575	-7.76083	-5.20667	-3.16406	-7.60679	-4.21883	-5.16911	4.00299	-1.41372	-4.26132	-7.25236	-3.20667	-4.51826
0+	LumA	0	-4.8145	-5.2757	-4.28707	-3.94989	-4.63158	-6.61717	-6.81921	-6.80981	-5.67572	-5.87693	-4.34189	-6.31505	-5.42914	-6.15179	-5.57277	-5.19396	-4.37443	-3.24055	-2.67039	-5.26603	-2.96873	-4.62952	-8.24371	-5.82393	-3.972	-6.04318	-0.216191	-5.49917	-4.35721	-6.43274	-3.0773	-2.73119	-5.36579	-3.94217	-3.11587	0.824787	-0.321711	-3.27005	-6.13408	-1.82157	-3.88925
2+	LumA	0	-4.92205	-5.38527	-4.72011	-3.98031	-4.87392	-6.76958	-8.00602	-7.30103	-4.82952	-3.47304	-5.52342	-5.80353	-5.74876	-6.82952	-5.66837	-5.13785	-2.22179	-4.91044	-1.13414	-6.53763	-2.7939	-4.06656	-7.58114	-6.05629	-3.23802	-5.66057	-0.356051	-5.44096	-5.11903	-9.28895	-5.72011	-4.5111	-5.93375	-4.91972	-3.9174	2.39132	-1.41654	-1.3071	-5.63742	-2.19022	-4.20008
2+	LumA	0	-6.05952	-6.62421	-5.58777	-5.55542	-6.11031	-7.65816	-7.46551	-7.91297	-5.6513	-6.88055	-6.75035	-6.80255	-6.45951	-7.96301	-6.84102	-4.22647	-5.73578	-6.72855	-1.57677	-7.09628	-3.149	-4.81781	-8.81781	-3.92016	-4.53793	-6.97152	-0.83956	-7.06862	-6.26388	-8.61752	-5.99736	-2.63136	-8.10562	-5.25606	-5.03255	0.827921	-2.66936	-3.73941	-6.93777	-3.81686	-5.39226
2+	LumB	0	-4.64696	-4.79839	-4.05607	-3.09589	-4.32249	-6.17211	-7.05945	-7.19425	-3.68303	-3.78014	-5.3658	-4.79135	-5.93307	-5.7014	-4.78014	-5.89028	-2.00748	-5.13952	-2.79099	-5.70935	-3.58471	-5.77735	-6.54623	-7.0128	-3.72337	-4.52037	-1.81402	-5.6623	-4.33986	-7.80548	-4.76764	-2.58745	-6.17945	-3.43496	-3.34863	0.141004	-1.04157	-4.41478	-6.13238	-2.29058	-3.28587
1+	LumA	0	-4.61677	-5.21599	-4.97877	-4.86369	-5.01036	-6.78873	-7.23453	-7.02642	-5.88305	-5.99448	-7.09251	-6.87334	-5.90763	-6.77963	-5.81638	-5.26279	-2.64181	-6.32432	-1.28133	-5.86369	-2.84636	-4.05085	-8.4778	-4.87576	-4.01703	-6.50005	-1.03875	-6.24702	-5.44146	-8.56895	-5.65372	-4.82338	-7.20987	-3.96194	-4.44325	-0.267848	-1.58769	-3.63205	-6.11523	-3.49074	-3.9504
0+	LumA	0	-5.21223	-6.30626	-5.31512	-4.98316	-5.75105	-6.84202	-7.04323	-7.78347	-5.69987	-5.34203	-6.33601	-6.54941	-5.93002	-7.73511	-6.17681	-4.85273	-5.16342	-6.2429	-2.32665	-6.73511	-2.88151	-5.65419	-8.51498	-2.70229	-3.71445	-6.31216	-1.24961	-6.09824	-5.85488	-6.50819	-5.68831	-3.21223	-6.66547	-4.65606	-4.34354	0.86497	-2.07204	-1.99854	-7.44849	-3.28362	-5.03589
1+	LumB	0	-5.21854	-5.41785	-4.95269	-3.79928	-5.59875	-7.50289	-7.23985	-7.34677	-5.03971	-5.75565	-5.59325	-6.31929	-5.61536	-7.27462	-6.27462	-5.97396	-5.78042	-4.71629	-2.77186	-5.10079	-3.15846	-5.31476	-6.73735	-5.41785	-4.11253	-5.78668	-0.792966	-6.39377	-5.40817	-6.97396	-4.12042	-3.47356	-6.58778	-3.67797	-5.05474	0.614199	-1.06945	-3.58368	-5.73735	-2.91449	-3.73735
1+	LumB	0	-4.36115	-4.73387	-4.51147	-2.64287	-3.78745	-5.55861	-7.0483	-7.66348	-3.94205	-5.40474	-4.66205	-4.9334	-5.12703	-5.10548	-4.50121	-6.51147	-4.16502	-4.28761	-1.13358	-5.56662	-3.7937	-3.30202	-8.1016	-5.94032	-4.82537	-4.83019	0.461301	-4.82537	-4.26463	-8.8334	-3.9978	-3.83501	-6.41676	-3.13693	-3.20769	2.43467	-2.25166	-3.16857	-5.80155	-2.59295	-3.59705
2+	LumA	0	-6.53306	-7.65505	-6.05601	-6.63399	-6.89703	-8.69812	-7.93516	-8.18793	-6.78832	-7.01459	-7.74252	-7.61323	-7.42059	-8.3502	-7.74252	-5.82365	-6.1426	-7.78832	-2.27135	-7.05601	-2.69403	-5.54284	-9.04208	-4.8	-4.27084	-7.85987	-1.32203	-8.15755	-7.17266	-5.47573	-6.92234	-2.55454	-7.93516	-5.96116	-6.46639	-0.363949	-2.2678	-3.17361	-7.76524	-5.00781	-5.12781
1+	LumA	0	-5.09047	-6.70812	-5.91111	-5.72627	-6.18456	-8.1474	-7.18456	-7.13523	-5.64203	-6.80123	-6.78212	-6.79164	-6.5871	-7.70812	-7.07585	-4.4135	-4.79164	-7.19716	-2.22592	-7.08753	-2.93136	-4.87776	-8.44508	-4.56041	-4.03287	-6.75392	-1.3941	-6.76326	-6.02442	-6.8803	-6.08168	-2.66372	-7.34355	-5.33656	-5.32614	-0.347052	-2.03569	-3.56346	-6.87018	-3.98839	-5.4793
1+	LumA	0	-4.83074	-4.60355	-4.97196	-5.41393	-5.45427	-7.47903	-6.39811	-7.6559	-5.04607	-5.77008	-6.72003	-6.21138	-5.91268	-7.24401	-7.16154	-5.38245	-3.1231	-5.74317	-2.12256	-6.39811	-3.3883	-5.19533	-8.04196	-3.54067	-4.33523	-6.2393	-1.77305	-6.27739	-6.43531	-9.5472	-5.45155	-2.98619	-7.93154	-4.62488	-5.09625	-0.693436	-1.58589	-3.278	-6.22993	-3.63953	-3.96418
1+	LumA	0	-6.46953	-6.60509	-5.0955	-4.90192	-6.0955	-7.51554	-7.54251	-7.07075	-5.47926	-6.57694	-6.79469	-6.50224	-5.97122	-7.51554	-7.14114	-5.31914	-3.43201	-5.35754	-2.07137	-6.33969	-3.04401	-5.0013	-6.93058	-5.6594	-4.57868	-6.52896	0.590321	-6.22603	-6.28174	-4.39084	-6.05126	-7.0225	-7.22603	-4.63743	-4.68546	0.317468	-1.62792	-3.12195	-6.85257	-2.7192	-4.90848
0+	LumB	0	-3.66763	-4.03822	-4.9611	-4.22154	-4.32513	-6.26552	-6.70054	-7.70674	-4.1511	-4.45098	-6.25638	-5.50403	-5.23157	-6.14266	-5.1984	-6.29794	-5.05693	-5.735	-2.52821	-5.43544	-2.97882	-5.74136	-8.61053	-5.11558	-4.43158	-5.13636	-1.37151	-5.1984	-3.82326	-4.64735	-4.62221	-2.08217	-6.63991	-4.08494	-4.37985	-1.33681	-2.00606	-4.27817	-5.24731	-2.52067	-3.68361
1+	LumB	0	-5.28907	-4.63827	-4.69293	-3.67356	-5.66534	-6.47452	-6.88531	-6.53981	-4.22189	-5.34633	-5.15514	-5.99549	-5.09257	-8.2947	-5.74011	-5.74011	-1.93824	-4.99549	-2.82099	-5.17057	-3.60645	-5.51662	-6.35806	-6.32891	-2.87368	-5.45549	-2.779	-6.04203	-4.85175	-8.80284	-3.96602	-7.88531	-7.23941	-4.0551	-4.41358	-4.21388	-0.960004	-5.03025	-5.92837	-2.38443	-4.46339
2+	LumB	0	-3.57935	-4.22006	-3.46142	-3.11123	-4.30489	-5.43672	-6.79929	-8.82237	-3.8757	-4.5574	-5.28873	-5.39286	-3.66022	-5.99521	-4.37356	-6.73217	-5.10414	-4.51683	-1.05333	-4.79643	-3.03932	-4.28071	-9.07613	-3.75559	-3.97082	-4.6167	-0.155204	-4.69708	-4.01835	-9.13271	-4.68117	-5.0796	-5.90005	-3.13001	-2.94289	3.25177	-3.14357	-1.44986	-4.51213	-2.23499	-2.88024
0+	LumB	0	-4.6939	-5.11307	-4.70166	-3.71181	-4.40453	-5.97689	-7.31016	-4.31968	-5.37321	-5.52742	-4.26347	-6.05426	-5.20274	-4.99584	-4.59953	-5.25202	-3.52054	-4.42238	-1.71475	-5.72836	-2.68042	-4.88037	-7.61557	-6.55246	-1.85656	-5.95076	-1.15321	-4.57652	-4.27848	-3.3007	-2.50586	-3.70322	-6.12346	-4.19614	-3.71025	2.17388	-0.0242089	-3.88213	-5.96937	-3.19559	-3.55316
1+	LumA	0	-4.81781	-6.26445	-5.64152	-5.5209	-6.03618	-7.24805	-7.1921	-6.83914	-5.0521	-6.34497	-6.28521	-6.28939	-5.66853	-7.1765	-6.28103	-4.51476	-3.33899	-6.61237	-2.48714	-6.71566	-2.7816	-5.98774	-6.11203	-4.01262	-3.83914	-6.35811	-1.95535	-6.2198	-5.71003	-7.18428	-5.07541	-4.78049	-6.88277	-4.9997	-5.19602	-1.29688	-1.82084	-4.37581	-6.44887	-3.66241	-5.2238
1+	LumB	0	-3.9931	-5.54059	-4.69966	-3.39375	-4.54854	-6.07111	-6.85856	-7.32047	-5.08839	-4.49764	-5.57265	-5.83893	-4.89864	-5.75377	-6.19041	-4.87346	-2.62212	-5.20918	-1.24708	-5.65607	-2.69855	-5.23461	-7.2935	-7.07111	-2.61689	-6.39018	-2.14225	-5.39018	-5.06539	-7.9191	-4.639	-3.1355	-6.0826	-4.13849	-3.639	3.96041	-0.793359	-2.56457	-6.2029	-2.9999	-3.71971
2+	LumA	0	-4.83002	-4.56698	-4.6141	-3.55832	-4.52417	-7.31753	-6.4717	-7.88313	-4.36711	-4.53546	-5.44484	-5.6141	-5.34708	-7.03513	-5.94202	-4.49908	-3.6126	-5.4717	-1.57789	-5.19607	-2.99755	-4.33716	-8.13467	-3.30178	-3.30298	-5.41324	-1.10466	-5.6141	-4.78215	-8.00342	-4.77879	-1.49494	-6.50462	-3.48669	-4.40028	1.21332	-0.903103	-3.02415	-5.33223	-2.92986	-3.18269
1+	LumA	0	-4.21517	-4.86911	-5.09676	-4.68573	-5.12098	-6.84605	-7.28278	-7.63602	-4.70513	-5.40435	-5.96963	-6.20133	-5.70269	-6.58571	-5.79061	-4.90933	-5.28278	-6.28643	-2.45194	-5.58571	-3.01581	-5.70025	-9.91214	-4.35372	-4.98585	-5.39644	-2.0295	-5.71492	-5.17405	-6.98733	-5.01884	-3.85618	-7.09196	-4.4476	-4.06274	-0.382223	-2.3776	-4.0753	-6.71738	-3.38809	-4.06665
2+	LumA	0	-5.60071	-5.64364	-4.46406	-4.05867	-5.31206	-7.08145	-7.79672	-7.13488	-5.00794	-5.76477	-4.98629	-6.20459	-6.34711	-6.98016	-6.16932	-5.68788	-3.21355	-5.21535	-2.00366	-5.72325	-3.39418	-3.86987	-7.38707	-4.86845	-3.54088	-5.6829	-2.48343	-6.16932	-5.36695	-9.21895	-4.70546	-5.13488	-7.27784	-4.0095	-4.64606	0.997748	-1.77933	-2.8614	-6.98016	-2.61191	-4.56818
2+	LumA	0	-5.47072	-6.10485	-5.3258	-5.18494	-6.11063	-7.69559	-7.56284	-8.34271	-5.79451	-6.63601	-6.86118	-6.07628	-5.97788	-7.73078	-6.98317	-4.98317	-4.72634	-6.96211	-1.52784	-6.75775	-3.37802	-4.13105	-8.48567	-4.16826	-5.62769	-6.62769	-2.18952	-6.77601	-6.31575	-8.51605	-6.12812	-6.62769	-7.27622	-5.37367	-3.51989	-2.26368	-2.59794	-4.77601	-7.00454	-3.77486	-5.31909
2+	LumA	0	-5.638	-6.08052	-5.23664	-4.93966	-5.18402	-7.10289	-6.50794	-6.50794	-5.06214	-5.87407	-6.27846	-6.36592	-6.05849	-7.08794	-6.18006	-4.79303	-1.90567	-6.48818	-1.70628	-6.37497	-2.87728	-5.31716	-6.26159	-4.67104	-2.64551	-5.89995	-0.44691	-6.48818	-5.39323	-6.43046	-5.51793	-1.58423	-7.14869	-4.25531	-4.36592	1.45166	-0.750293	-3.18402	-6.12561	-3.93966	-4.75711
2+	LumB	0	-4.51577	-5.2058	-4.08342	-3.02953	-4.35417	-6.23887	-7.3932	-5.80824	-4.85234	-5.48197	-4.70643	-5.73563	-4.9568	-5.94822	-4.97758	-5.06014	-2.00821	-4.88142	-2.00599	-5.52212	-2.72059	-5.74748	-5.43092	-4.67922	-2.58418	-6.02186	-1.99867	-5.1321	-4.31507	-7.69204	-2.73269	-2.91318	-6.35191	-3.63246	-2.51862	0.784655	0.0743543	-4.22224	-6.12629	-2.41725	-3.94225
0+	LumA	1	-6.06663	-6.54009	-5.49317	-5.53414	-5.68416	-7.62606	-7.99952	-7.3092	-6.12803	-7.06663	-6.73103	-6.61346	-6.82959	-7.52821	-7.75851	-4.14834	-4.98322	-6.40367	-2.55281	-6.60097	-2.77859	-5.81509	-7.15517	-4.68746	-3.31812	-6.48167	-2.09154	-7.26913	-6.3092	-7.32967	-5.95116	-4.38481	-7.67759	-4.94325	-5.13702	-1.8337	-0.928788	-4.00568	-6.50475	-3.13477	-5.71748
0+	LumB	1	-3.74228	-5.14454	-4.7798	-4.73195	-4.72462	-5.91184	-6.81831	-7.21063	-4.13479	-5.41739	-5.45089	-5.48271	-5.04253	-6.09641	-4.79354	-6.63114	-4.00118	-5.5826	-3.20347	-6.02982	-2.71732	-6.36172	-7.8887	-6.1309	-4.27132	-5.19433	-0.95367	-5.18021	-4.67006	-5.86271	-3.89857	-2.00095	-5.69565	-3.88216	-3.48705	-1.06701	-1.46335	-3.81831	-5.29502	-2.76054	-4.16326
0+	LumB	1	-4.61197	-6.02701	-4.64619	-2.83773	-5.36088	-6.83938	-7.02701	-7.70508	-4.61573	-6.08841	-6.03203	-5.29305	-5.96812	-6.10947	-5.78331	-6.35773	-4.32042	-4.84158	-3.21894	-5.97293	-2.29644	-6.03706	-6.7212	-5.65004	-2.74212	-5.43538	-1.58499	-5.94427	-5.65004	-6.40252	-4.22827	-4.63469	-6.24857	-4.12012	-3.88405	-1.09759	-0.469652	-2.68617	-6.37676	-2.86378	-4.50171
1+	LumB	1	-3.95561	-4.91862	-4.12964	-3.03046	-4.30439	-5.11238	-7.04107	-8.04107	-3.98263	-4.85483	-4.71801	-4.77355	-4.05462	-5.95561	-4.60454	-5.73743	-4.26406	-4.82519	-3.21918	-5.29674	-3.34501	-5.71687	-8.17178	-6.3859	-1.48951	-4.44573	-1.69172	-5.21918	-3.73399	-5.96906	-4.13342	-6.01853	-5.33105	-3.32456	-3.34896	-0.768175	-1.21848	-2.70896	-5.2048	-2.19786	-2.90434
2+	Her2	1	-3.36948	-3.07833	-4.00671	-2.70452	-3.60329	-4.88164	-5.37474	-7.20689	-2.33603	-3.58083	-5.0831	-4.09174	-3.36075	-4.58896	-2.96998	-5.28617	-2.02245	-3.96292	-2.42933	-4.20377	-2.91148	-5.05281	-5.83095	-5.80863	-3.9247	-3.38827	-3.41632	-3.85525	-2.48734	-7.30167	-2.59508	-6.03419	-5.20065	-2.04138	-2.80705	-2.70931	-1.76635	-7.0049	-2.75354	-1.68152	-2.88288
0+	LumB	1	-5.95599	-6.15046	-4.88135	-4.69535	-5.92754	-8.08967	-7.36678	-7.67813	-5.43632	-6.03133	-6.40113	-6.5716	-5.82488	-6.74274	-6.12511	-5.36678	-5.88438	-5.58387	-2.99071	-6.24479	-3.31315	-5.985	-9.52824	-5.66503	-4.3689	-6.47239	-2.5179	-6.11439	-5.9213	-4.35095	-3.94249	-5.34571	-7.59626	-4.3499	-5.33737	0.258074	-2.25948	-3.97769	-6.02462	-3.08007	-4.81906
2+	LumB	1	-4.59013	-4.93132	-4.56256	-4.40126	-4.82651	-7.56712	-6.77287	-6.53105	-4.69848	-5.25988	-5.67123	-5.4033	-5.81562	-6.73135	-5.40738	-4.81562	-1.85062	-5.32401	-2.89577	-5.08627	-2.65113	-5.19495	-5.8709	-4.82105	-2.99285	-5.47002	-2.18003	-5.34343	-5.32787	-3.14128	-4.10935	-2.13704	-6.71103	-4.66389	-4.53328	-0.80431	-1.32136	-3.79009	-5.08954	-3.27099	-3.89792
1+	LumA	1	-5.25359	-5.8267	-5.08065	-4.27071	-5.95361	-7.17416	-7.55525	-7.14862	-2.94878	-5.81661	-6.04488	-4.70074	-6.30909	-6.83177	-5.99283	-4.19525	-4.74072	-5.95361	-2.82417	-6.36681	-2.06079	-5.37049	-8.07462	-5.30909	-3.38906	-4.88612	-1.69236	-5.95915	-5.45404	-5.81661	-4.62837	-7.77206	-7.3816	-3.7159	-5.53857	-1.22663	-0.870869	-4.45013	-5.79169	-3.71122	-4.51799
1+	LumB	1	-4.32194	-3.68263	-3.4168	-3.23293	-3.8971	-5.46909	-5.79344	-6.98782	-3.77537	-4.79344	-4.33511	-4.76345	-4.72826	-5.63298	-4.45944	-5.89384	-2.98435	-4.55898	-1.22014	-3.96034	-3.71384	-2.97058	-7.73406	-6.1647	-3.86171	-4.08835	-2.00878	-4.98782	-3.71384	-9.1033	-3.02115	-5.24532	-5.31322	-2.86968	-3.34174	1.09156	-2.43915	-3.0444	-4.32194	-1.51959	-2.72536
1+	LumB	1	-3.97018	-4.94122	-3.51904	-2.8527	-3.45085	-6.12099	-6.32639	-8.98411	-4.8591	-4.91728	-4.59179	-5.57063	-4.05582	-5.13819	-5.0673	-6.10062	-5.52468	-3.53489	-1.79463	-4.67718	-2.7051	-3.85199	-8.11417	-3.00604	-2.9292	-5.46705	-0.494884	-4.45407	-3.33231	-7.31853	-1.14295	-7.44977	-6.12099	-2.91654	-2.99425	3.37165	-2.83086	-1.90251	-4.40955	-0.776674	-3.27699
0+	LumA	1	-5.67534	-5.94952	-5.27625	-5.203	-5.36936	-7.55378	-7.46889	-7.49664	-5.55014	-6.10632	-6.52493	-6.43495	-6.07461	-7.09568	-6.38872	-6.05386	-3.94354	-6.17191	-2.22785	-6.27625	-2.81409	-6.12244	-7.7402	-6.33765	-2.72473	-6.56843	-0.467285	-6.42825	-5.62855	-9.09568	-6.00323	-1.33765	-7.12786	-4.64204	-4.45182	2.09244	-1.43978	-2.82449	-6.44843	-3.69932	-4.36776
1+	LumA	1	-5.1432	-5.7745	-5.24037	-5.05476	-5.69943	-7.31312	-7.06258	-7.32561	-4.59179	-5.9327	-6.06258	-5.86276	-6.32561	-6.7874	-6.3702	-4.43978	-2.80369	-6.30074	-2.53629	-6.42964	-2.91077	-5.91372	-6.03668	-4.4603	-3.61843	-5.72816	-2.98004	-6.22274	-5.42627	-5.84918	-4.95193	-4.15012	-6.51289	-4.90198	-5.43301	-1.50399	-2.20785	-4.72609	-6.77879	-3.67725	-4.82459
2+	Basal	1	-2.73551	-4.6216	-4.31144	-2.91452	-4.20726	-6.48587	-4.79642	-5.32274	-2.63915	-4.6022	-4.13577	-4.69311	-5.67562	-6.64694	-5.4068	-1.60151	-1.35514	-3.5271	-3.07911	-5.46069	-1.93258	-5.49607	-5.50634	-5.2433	-2.42922	-4.83149	-3.50119	-5.0772	-4.37588	-8.20935	-4.24116	-8.77764	-4.82826	-4.19683	-4.64694	-2.99086	0.371232	-5.83472	-5.03571	-2.75987	-3.2104
0+	LumA	1	-5.70033	-5.75023	-5.47136	-5.29107	-5.42532	-7.25672	-7.91123	-7.30856	-5.51383	-5.85554	-6.30417	-6.45666	-6.26951	-6.94502	-6.29543	-4.84594	-4.22525	-6.18633	-2.75173	-6.59465	-3.3929	-5.81125	-8.08115	-4.55237	-4.18331	-6.37149	-0.952191	-6.39465	-5.40637	-10.1426	-5.60812	-2.7873	-7.23149	-4.71192	-4.80348	0.285899	-1.61695	-3.87332	-6.91792	-2.77016	-4.92128
0+	LumB	1	-4.32209	-5.26513	-4.71952	-4.05741	-4.96765	-6.13131	-6.66519	-6.96379	-4.6465	-5.80678	-4.83649	-5.40216	-5.38915	-6.49388	-5.51633	-3.8172	-3.10874	-5.3814	-3.27527	-6.30611	-2.86863	-6.24859	-6.51068	-6.4074	-3.22875	-5.06567	-2.44056	-5.78276	-4.48693	-4.27946	-3.91636	-6.21148	-5.42057	-4.35967	-4.36985	-2.07189	-0.769322	-4.03698	-5.06981	-2.6953	-4.11194
1+	LumB	1	-3.95985	-4.43433	-4.08728	-3.28027	-4.26594	-6.25781	-6.35272	-8.14858	-4.08969	-4.88388	-5.04005	-5.16622	-4.91549	-5.92619	-4.90911	-4.63025	-5.85498	-5.03079	-1.22575	-4.86318	-3.16559	-4.24169	-9.61806	-6.13363	-4.21916	-5.00789	-0.145217	-4.88805	-4.07891	-8.12868	-3.54536	-4.54207	-5.77935	-3.96205	-3.51357	2.15126	-2.62284	-3.87452	-5.08249	-2.58379	-3.23769
0+	LumB	1	-3.47486	-4.59258	-4.78678	-4.08602	-4.095	-6.08091	-6.2032	-6.93095	-3.98836	-4.72174	-4.92407	-4.98002	-5.16758	-5.77024	-5.31568	-4.09114	-2.46485	-5.43441	-2.95878	-5.46402	-2.78263	-6.08602	-5.90816	-6.58895	-3.14742	-4.56736	-0.99976	-4.99916	-4.14342	-7.04566	-3.92179	-3.66047	-5.90364	-3.39506	-2.89353	-0.68133	-0.1222	-3.53121	-6.12754	-2.64861	-3.74984
1+	LumB	1	-4.2199	-4.2199	-4.31603	-4.36244	-4.15839	-5.9172	-5.95018	-4.90503	-4.40753	-4.74456	-5.09479	-5.46594	-4.54876	-5.79984	-4.79984	-4.99249	0.82091	-5.35138	-3.17414	-5.07192	-2.90907	-5.85343	-2.92435	-5.57745	-1.88845	-5.15119	-2.34315	-4.62658	-3.89898	-7.68437	-3.80361	-3.20614	-6.41902	-3.15839	-3.16564	-0.994101	0.266693	-3.9336	-4.7591	-2.89095	-3.674
1+	LumB	1	-4.78015	-5.71947	-5.33587	-5.39203	-5.79027	-7.81664	-7.216	-6.73615	-5.59509	-6.10713	-6.49945	-6.65462	-6.00928	-7.46197	-6.46197	-4.55879	-3.28385	-6.28795	-2.42883	-6.09274	-2.87201	-5.35506	-7.51856	-6.12167	-4.07849	-6.77583	-2.64639	-6.46661	-5.78159	-8.96602	-5.02116	-1.63282	-7.69209	-5.05215	-4.09453	-0.655198	-1.1329	-4.21892	-7.16241	-3.35936	-4.41087
0+	LumA	1	-4.17388	-4.89465	-4.34363	-4.22921	-4.56247	-6.24481	-7.21658	-7.11928	-4.39333	-4.54833	-4.82693	-5.40763	-5.39492	-6.20544	-5.9424	-5.42367	-5.13241	-3.59572	-2.07141	-5.87466	-2.90081	-4.97278	-7.05788	-5.60575	-3.97396	-5.01835	0.202321	-5.07806	-5.28236	-8.18341	-2.39215	-5.27944	-5.42691	-4.05663	-3.84626	1.24365	-2.36362	-2.93032	-6.04293	-2.27543	-4.08825
1+	Her2	1	-4.17092	-4.0034	-3.54261	-2.35093	-3.30939	-5.99275	-6.63396	-6.58196	-2.85043	-4.81718	-3.84181	-4.88644	-4.03364	-5.53178	-4.77279	-4.87076	-2.33068	-4.30675	-1.78743	-4.71564	-2.84755	-4.16613	-6.49525	-8.19269	-3.31999	-4.17814	-2.22286	-5.12137	-3.44214	-3.78743	-2.19086	-7.78743	-5.54416	-2.20124	-3.45816	-2.56688	-0.638723	-5.5134	-4.95506	-0.856937	-2.78651
0+	LumB	1	-3.57519	-3.13448	-3.3143	-1.04343	-3.6562	-5.23573	-6.72387	-4.81799	-3.18651	-4.4373	-3.68362	-4.0387	-3.9991	-4.97858	-4.77409	-6.24933	0.254193	-3.87166	-3.04877	-4.73339	-2.9461	-5.50909	-2.53759	-7.9718	-2.24728	-3.93288	-2.85389	-3.84251	-4.43264	-9.43574	-2.55479	-4.47195	-5.15673	-2.51196	-1.64649	-1.70642	0.745279	-2.98084	-4.27136	-1.51442	-2.63954
1+	LumB	1	-4.5743	-4.41988	-5.02618	-4.44922	-4.60562	-6.37226	-6.89758	-5.54893	-4.61252	-5.68194	-5.41263	-5.50976	-5.77176	-6.32163	-5.11744	-2.83008	-1.26088	-5.62502	-3.04192	-5.93514	-3.3473	-5.70831	-4.46787	-5.53052	-2.1268	-5.83814	-2.09239	-5.93168	-4.55026	-3.55756	-3.47539	-6.72018	-5.98083	-3.82687	-2.18192	-1.50414	0.00942638	-5.09601	-6.41022	-3.15573	-3.10183
1+	LumB	1	-4.29272	-4.12344	-4.12867	-1.21767	-4.25221	-5.74863	-6.34167	-5.90493	-4.40243	-5.70424	-5.11097	-5.43964	-5.73262	-5.88356	-4.74381	-5.32717	-0.487627	-5.43964	-2.32957	-5.50614	-3.40497	-5.90493	-4.08634	-6.19404	-3.3045	-4.9598	-1.87014	-5.73581	-4.53779	-1.83232	-3.78202	-3.13234	-5.76157	-3.6142	-3.1924	-1.0184	-0.55449	-3.36369	-5.11512	-2.90628	-2.98708
1+	LumA	1	-4.50869	-4.75246	-4.96433	-5.14596	-4.54088	-5.79772	-7.13029	-6.9079	-4.61995	-5.11699	-6.5335	-5.71192	-5.32039	-6.17552	-5.09076	-5.68551	-4.19634	-5.17322	-3.11865	-5.47296	-2.99087	-6.04388	-7.03551	-5.84078	-3.00713	-5.32548	-1.06394	-4.94854	-4.57381	-7.7559	-3.7889	-4.91747	-5.99036	-3.82448	-3.67816	1.70568	-0.936689	-3.00203	-5.46452	-2.81148	-4.74222
1+	Basal	1	-2.88279	-4.78546	-3.92809	-2.50662	-3.6237	-6.12582	-4.90939	-6.07553	-3.34336	-4.04875	-3.89978	-5.25806	-4.9959	-4.62879	-4.64819	-4.42711	-1.1036	-4.15409	-2.50636	-4.56018	-2.87034	-5.5398	-4.91352	-5.7044	-3.69785	-4.1921	-3.99956	-4.82907	-3.26553	-4.68542	-3.32213	-8.45096	-4.55479	-3.13384	-2.89637	-2.48415	-0.661168	-7.38822	-5.19294	-2.73031	-4.10597

## Sheet: Fig2b
gene	OR	Low	High	pvalue
GARS	6.2	1.32	29.18	0.0189461
CDCA8	6.18	2.34	16.3	0.000200995
AURKA	4.49	1.71	11.81	0.00205757
TTK	3.4	1.64	7.05	0.000937829
MELK	3.28	1.5	7.17	0.00263218
CDC20	3.18	1.55	6.52	0.00134931
UBE2C	3.08	1.37	6.93	0.00587229
KIF2C	2.98	1.47	6.03	0.00216831
BUB1	2.96	1.4	6.23	0.00393118
CENPA	2.85	1.43	5.66	0.00253349
CCNE1	2.78	1.22	6.33	0.0137223
ANLN	2.77	1.38	5.54	0.00363565
MYBL2	2.72	1.54	4.79	0.000480734
PTTG1	2.71	1.27	5.77	0.00885959
CEP55	2.59	1.29	5.17	0.00671588
EXO1	2.33	1.13	4.81	0.0210407
MKI67	2.31	1.22	4.37	0.00954091
UBE2T	2.26	1.14	4.46	0.0176383
ORC6L	2.25	1.24	4.09	0.00707974
ASPM	2.23	1.18	4.2	0.0119361
CDCA5	2.22	1.18	4.17	0.0120788
RRM2	2.22	1.19	4.13	0.0112558
CCNB2	2.19	1.14	4.23	0.0177206
E2F1	2.03	1.15	3.59	0.0132682
CDKN3	1.99	1	3.96	0.0475942
STAT1	1.96	1.11	3.46	0.0197096
BIRC5	1.94	1.15	3.29	0.0124938
ISG20	1.74	1.02	2.99	0.0419613
GZMB	1.47	1.05	2.05	0.0227146
MMP1	1.37	1.04	1.82	0.0244333
NAT1	0.74	0.57	0.95	0.0192327
SLC39A6	0.71	0.51	0.98	0.0325591
ID4	0.6	0.37	0.96	0.0316141
THSD4	0.59	0.36	0.96	0.0289439
MAGED2	0.52	0.3	0.91	0.0208874
GRB7	0.38	0.18	0.8	0.00962478
ERBB2	0.22	0.09	0.53	0.00074564

## Sheet: Fig 3a
CelTIL response	ERBB2	HER2 amplicon
0	-3.74238	-5.50073
0	-3.37013	-5.04956
1	-3.27527	-5.73571
1	-3.21918	-5.70762
1	-3.21894	-5.46539
1	-3.20347	-5.80073
1	-3.17414	-5.12129
1	-3.11865	-5.66776
1	-3.07911	-5.24276
1	-3.04877	-5.34075
1	-3.04192	-5.33389
1	-2.99071	-5.29999
1	-2.95878	-5.57643
1	-2.89577	-4.88212
0	-2.88949	-5.14273
0	-2.83755	-4.48129
1	-2.82417	-5.48962
0	-2.82099	-5.13028
0	-2.79685	-5.39261
0	-2.79099	-5.24556
0	-2.77186	-5.09396
1	-2.75173	-5.31137
0	-2.67039	-4.54389
0	-2.66343	-5.00276
1	-2.55281	-4.92533
0	-2.53792	-5.36054
1	-2.53629	-5.14396
0	-2.52821	-5.36966
1	-2.50636	-5.24758
0	-2.48714	-5.27473
0	-2.45194	-5.19213
1	-2.42933	-5.15111
1	-2.42883	-5.29107
0	-2.39049	-5.02518
1	-2.32957	-5.26092
0	-2.32665	-5.34181
0	-2.27997	-4.7631
0	-2.27135	-5.19671
0	-2.24714	-4.90208
1	-2.22785	-5.32501
0	-2.22592	-4.96081
0	-2.16543	-5.14391
0	-2.12256	-5.0184
1	-2.07141	-4.72882
0	-2.07137	-4.7499
0	-2.03285	-4.7944
0	-2.00599	-4.91666
0	-2.00366	-4.45686
0	-1.96463	-4.95215
0	-1.92794	-4.6633
0	-1.90582	-4.37834
0	-1.86674	-4.7812
1	-1.79463	-3.9998
1	-1.78743	-3.47099
0	-1.76116	-4.3816
0	-1.73913	-4.9215
0	-1.71475	-4.51451
0	-1.70628	-4.84042
0	-1.66772	-4.11639
0	-1.65548	-4.28901
0	-1.57789	-4.33597
0	-1.57677	-4.57286
0	-1.57554	-4.05016
0	-1.52784	-4.56506
0	-1.38452	-4.34974
0	-1.37976	-4.09475
0	-1.31905	-4.62965
0	-1.28133	-4.26259
0	-1.24708	-4.2021
0	-1.23968	-4.59218
1	-1.22575	-4.26041
1	-1.22014	-3.716
0	-1.13468	-3.82927
0	-1.13414	-4.16819
0	-1.13358	-3.82068
0	-1.05333	-4.34712
0	-0.514397	-3.75955

## Sheet: Fig 3b
ERBB2 group	CelTIL response	No CelTIL response
Low	0.6	0.4
Medium	0.2632	0.7368
High	0.2105	0.7895
HER2 amplicon group	CelTIL response	No CelTIL response
Low	0.6539	0.3461
Medium	0.2	0.8
High	0.1539	0.8461

## Sheet: Fig 3c
HER2 IHC	%
0	32
1+	38
2+	30

## Sheet: Fig 3d
HER2 IHC	CelTIL response	No CelTIL response
0	0.4	0.6
1+	0.4483	0.5517
2+	0.1304	0.8696

## Sheet: Fig 3e
HER2 IHC	ERBB2
0+	-3.74238
0+	-3.37013
0+	-3.27527
0+	-3.21894
0+	-3.20347
0+	-3.04877
0+	-2.99071
0+	-2.95878
0+	-2.88949
0+	-2.83755
0+	-2.79685
0+	-2.75173
0+	-2.67039
0+	-2.66343
0+	-2.55281
0+	-2.53792
0+	-2.52821
0+	-2.32665
0+	-2.22785
0+	-2.16543
0+	-2.07141
0+	-1.71475
0+	-1.66772
0+	-1.65548
0+	-1.38452
1+	-3.21918
1+	-3.17414
1+	-3.11865
1+	-3.04192
1+	-2.82417
1+	-2.82099
1+	-2.77186
1+	-2.53629
1+	-2.50636
1+	-2.48714
1+	-2.45194
1+	-2.42883
1+	-2.32957
1+	-2.27997
1+	-2.22592
1+	-2.12256
1+	-2.07137
1+	-2.03285
1+	-1.92794
1+	-1.90582
1+	-1.79463
1+	-1.78743
1+	-1.57554
1+	-1.28133
1+	-1.24708
1+	-1.22575
1+	-1.22014
1+	-1.13468
1+	-1.13358
2+	-3.07911
2+	-2.89577
2+	-2.79099
2+	-2.42933
2+	-2.39049
2+	-2.27135
2+	-2.24714
2+	-2.00599
2+	-2.00366
2+	-1.96463
2+	-1.86674
2+	-1.76116
2+	-1.73913
2+	-1.70628
2+	-1.57789
2+	-1.57677
2+	-1.52784
2+	-1.37976
2+	-1.31905
2+	-1.23968
2+	-1.13414
2+	-1.05333
2+	-0.514397

## Sheet: Fig 3f
HER2 IHC	ERBB2-low	ERBB2-med	ERBB2-high
0	0.48	0.44	0.08
1+	0.1724	0.2759	0.5517
2+	0.1304	0.4783	0.3913

## Sheet: Fig 3g
logistic regression analysis			Odds ratio (OR)	95% CI
				Low	High
ERBB2	univariate		0.22	0.09	0.53
	bivariate	adjusted by HER2 IHC	0.203395	0.07	0.56
		adjusted by PAM50	0.219	0.09	0.55
		adjusted by luminal vs not	0.193305	0.07	0.51
		adjusted by proliferation score	0.261265	0.11	0.64
		adjusted by ROR-P score	0.259188	0.11	0.63

[truncated: 28 more sheets: Fig 4a, Fig 4b, Fig 5a, Fig 5b, Fig 5c, Fig 5d, Fig 5e, Supp Fig 1, Suppl Fig 2a, Suppl Fig 2b, Suppl Fig 3, Suppl Fig 4, Suppl Fig 5, Suppl Fig 6, Suppl Fig 7, Suppl Fig 8, Suppl Fig 9a, Suppl Fig 9b, Suppl Fig 10a, Suppl Fig 10b …]
